# Supplementary material for: Integrin intra-heterodimer affinity inversely correlates with integrin activatability
Source: Cell Rep. Author manuscript; Available in PMC 2021 Jun 25. (PMC8227800; doi:10.1016/j.celrep.2021.109230)
Supplement: Table S3 [file NIHMS1713048-supplement-Table_S3.xlsx]

## Sheet: Table S2
Table S2. Mass Spectrometry Proteins List (full)
a. Heatmap plotted in Figure 3A is log10(iBAQ) b. The hierarchical cluster is calculated using mean of miBAQ
genes	Protein Name	Accession Number	Species	Molecular Weight (kDa)	intensity-based absolute quantification (iBAQ) transformed by log10											median normalized iBAQ (miBAQ)								Cluster
					a5			aV			aVb3			ctl		a5		aV		aVb3		ctl
					#1	#2	#3	#1	#2	#3	#1	#2	#3	#1	#2	mean	s.d.	mean	s.d.	mean	s.d.	mean	s.d.
vtg1	Vitellogenin 1	Q1LWN2_DANRE	Danio rerio	149	9.62	9.43	9.4	9.76	9.4	9.83	9.64	9.04	9.02	9.33	9.31	4003.96	3384.3	9844.52	2420.61	2240.52	657.37	5979.19	764.27	A
vtg2	Vitellogenin 2	Q1MTC4_DANRE	Danio rerio	180	8.96	8.73	8.76	9.18	8.66	9.14	8.93	8.25	8.26	8.58	8.59	907.4	811.27	2187.92	914	398.12	120.62	1098.98	191.45	A
txndc5	Thioredoxin domain-containing 5	F1R184_DANRE	Danio rerio	46	8.52	8.34	7.54	8.24	8.14	8.48	8.87	7.64	7.51	6.69	7.12	149.21	80.25	406.26	58.6	163.94	141.68	26.87	20.39	A
lman1	Lectin, mannose-binding, 1 (Fragment)	F1R429_DANRE	Danio rerio	58	8.59	8.37	7.84	8.4	8.21	8.65	8.67	8.05	7.95	7.68	7.8	203.67	93.08	556.76	118.18	215.06	36.26	161.76	56.28	A
vtg3	Vitellogenin 3, phosvitinless (Fragment)	F1QPC0_DANRE	Danio rerio	141	7.62	7.29	7.56	7.91	7.27	7.94	7.4	6.51	6.64	7.17	7.2	50.39	54.51	119.36	60.09	9.6	3.8	43.65	8.54	A
pdia5	Protein disulfide isomerase family A, member 5	B0S5S6_DANRE	Danio rerio	60	7.92	7.77	6.97	7.7	7.62	7.94	7.97	7.12	6.87	6.3	6.45	38.67	19.07	119.13	15.97	28.11	11.37	6.98	2.65	A
hells	Helicase, lymphoid-specific	B7ZD98_DANRE	Danio rerio	98	7.57	7.12	6.83	7.44	7.32	7.64	7.62	7.06	6.78	7.01	6.9	18.16	11.12	61.53	5.91	18.22	0.74	25.86	0.87	A
calr3b	Calreticulin 3b	A0A0R4IL29_DANRE	Danio rerio	48	7.55	7.44	6.41	7.37	7.05	7.49	7.58	6.69	6.34	5.47	5.87	15.53	9.51	42.69	9.56	10.42	5.68	1.55	1.13	A
dnajc3a	DnaJ (Hsp40) homolog, subfamily C, member 3	Q6P0U6_DANRE	Danio rerio	58	7.48	7.3	6.32	7.17	7.16	7.36	7.42	6.7	6.53	4.59	5.33	12.53	8.54	35.91	5.31	9.87	1.67	0.39	0.41	A
igbp1	Immunoglobulin (CD79A)-binding protein 1	B8JM93_DANRE	Danio rerio	41	7.54	7.08	6.37	7.08	6.88	7.31	7.39	6.61	6.11	6.02	6.11	12.65	10.96	26.23	5.22	7.11	3.66	3.41	0.98	A
calr3a	Calr protein	Q6PE26_DANRE	Danio rerio	49	7.37	7.17	6.04	7.31	7.04	7.53	7.4	6.82	6.28	3.74	4.94	9.01	7.17	41.9	11.09	9.15	3.14	0.15	0.19	A
hsp90b1	Heat shock protein 90, beta (grp94), member 1	A0A286YAP4_DANRE	Danio rerio	95	7.34	7.13	6.72	7.2	7	7.42	7.32	6.67	6.56	6.04	6.18	12.83	5.93	33.92	6.23	9.13	1.44	3.78	1.39	A
trim33	E3 ubiquitin-protein ligase TRIM33	TRI33_DANRE	Danio rerio	128	7.28	6.73	6.58	6.81	6.78	7.46	7.46	6.7	6.63	6.37	6.39	9.37	6.17	25.16	17.32	11.06	2.49	6.81	1.22	A
ganab	Glucosidase, alpha; neutral AB	F1Q6Z9_DANRE	Danio rerio	107	7.18	6.92	6.18	7.02	6.97	7.22	7.29	6.43	6.22	5.59	6.13	6.51	4.01	24.57	2.74	5.95	2.38	2.61	2.28	A
eef2b	Eukaryotic translation elongation factor 2	Q6P3J5_DANRE	Danio rerio	96	7.66	7.79	6.82	7.63	7.62	8.15	7.38	7.01	6.7	6.11	6.21	27.03	6.31	141.15	67.86	13.87	3.11	4.21	1.29	A
canx	Calnexin	F1QKS4_DANRE	Danio rerio	68	7.56	7.39	6.67	7.53	7.39	7.79	7.93	6.92	6.4	5.36	6.12	17.38	8.19	78.79	15.35	19.34	15.8	2.39	2.56	A
apobb.1	Apolipoprotein Bb, tandem duplicate 1	Q5TZ29_DANRE	Danio rerio	413	5.9	5.22	5.42	6.16	5.39	6.01	5.54	5.58	5.14	5.59	5.52	0.49	0.38	1.77	1.15	0.39	0.24	1.02	0.03	A
immt	MICOS complex subunit MIC60	Q6PFS4_DANRE	Danio rerio	83	7.18	6.94	6.26	6.78	6.68	7.18	6.71	6.53	6.4	6.25	6.41	6.91	3.79	16.51	5.9	5.02	2.54	6.35	2.51	A
lman2lb	Lectin, mannose-binding 2-like b	F2Z4T7_DANRE	Danio rerio	40	7.53	7.2	6.62	7.36	7.27	7.57	7.8	6.8	6.3	5.91	6.32	15.03	9.19	52.44	5.26	14.55	11.55	4.34	3.21	A
atp5f1b	ATP synthase subunit beta	A8WGC6_DANRE	Danio rerio	55	6.98	6.48	6.69	7.16	6.44	6.94	6.7	6.19	5.96	5.84	5.79	7.89	7.06	16.99	11.28	2.46	0.21	1.87	0.13	A
p4hb	Protein disulfide-isomerase	A0A0R4IPV5_DANRE	Danio rerio	57	6.85	6.49	6.29	6.83	6.45	7	6.87	5.71	5.71	0	0	4.22	2.49	12.46	3.88	1.87	1.26	0	0	A
asmtl	Acetylserotonin O-methyltransferase-like	B0S731_DANRE	Danio rerio	71	7.13	6.44	6.21	7.1	6.64	6.98	7.21	6.33	6.21	5.93	6.37	5.42	4.37	17.84	7.4	5.12	1.9	4.79	3.68	A
cct8	Cct8 protein	Q7ZU96_DANRE	Danio rerio	59	6.74	6.31	6.1	6.65	6.31	6.83	6.77	6.52	6.21	6.27	6.09	2.95	1.77	8.57	2.51	4.22	1.45	4.32	0.65	A
ncl1	Nicalin-1	NCLN_DANRE	Danio rerio	64	7.43	6.97	6.51	7.21	7.07	7.27	7.29	6.8	6.28	0	4.93	11.36	8.02	31.98	2.76	8.14	2.42	0	0	A
atp5fa1	ATP synthase subunit alpha	Q08BA1_DANRE	Danio rerio	60	6.97	6.57	6.77	7.08	6.56	6.95	6.78	6.44	6.2	6.21	6.25	8.96	8.55	16.42	7.78	3.89	1.09	4.92	1.04	A
p3h1	Prolyl 3-hydroxylase 1	A0A0R4I9E8_DANRE	Danio rerio	93	7.08	6.57	5.68	6.74	6.71	6.98	7.18	6.22	5.93	4.7	4.66	3.97	4.18	13.58	1.91	3.94	2.35	0.14	0.01	A
serpinh1b	Serpin peptidase inhibitor, clade H (heat shock protein 47), member 1b	F1QQ04_DANRE	Danio rerio	46	7.22	6.15	6.08	6.82	6.49	7.09	6.83	6.41	6.18	0	0	5.56	6.04	13.88	5.34	3.89	0.77	0	0	A
mogs	Mannosyl-oligosaccharide glucosidase	B8A4C4_DANRE	Danio rerio	96	7.06	6.84	5.96	6.71	6.53	7.03	7.11	6.35	5.86	5.33	5.23	4.78	3.14	12.3	3.97	3.82	1.83	0.54	0.01	A
crtap	Cartilage-associated protein	Q1L8P0_DANRE	Danio rerio	47	6.76	6.17	5.47	6.8	6.62	6.98	7.06	5.83	5.54	4.93	0	1.92	1.97	13.32	1.57	2.41	2.34	0	0	A
calr	Calreticulin	F1Q8W8_DANRE	Danio rerio	49	6.88	6.26	0	6.39	6.06	6.84	6.7	0	0	4.76	0	3.17	3.36	6.36	3.93	0	0	0	0	A
nomo	Nodal modulator	X1WEJ6_DANRE	Danio rerio	132	6.79	6.48	5.8	6.61	6.51	6.81	7.02	5.87	5.72	5.06	5.37	2.62	1.66	9.18	0.83	2.45	1.9	0.52	0.31	A
ppp2cb	Serine/threonine-protein phosphatase	Q803G3_DANRE	Danio rerio	36	7.07	6.73	5.75	6.84	6.37	7.09	7.01	6.17	6.1	5.77	5.94	4.23	3.76	13.39	6.24	3.52	1.05	2.12	0.89	A
cap1	Adenylyl cyclase-associated protein	Q6YBS2_DANRE	Danio rerio	49	6.9	6.41	6.47	6.92	6.92	6.86	7.12	6.75	6.41	6.37	6.3	5.4	4.07	17.49	6.33	7.54	1.72	6.12	0.22	A
si:ch211-244b2.1	Novel protein	Q1L881_DANRE	Danio rerio	103	7.01	6.53	5.84	6.61	6.52	6.98	6.87	6.35	6.29	6.29	6.15	3.7	3.26	10.89	3.53	4.19	1.26	4.75	0.34	A
pdia3	Protein disulfide-isomerase (Fragment)	A0A0R4IGN3_DANRE	Danio rerio	51	6.72	6.49	5.42	6.58	6.11	6.85	6.51	5.9	5.29	0	5.01	2.02	1.64	7.46	3.68	1.1	0.47	0	0	A
ggcx	Gamma-glutamyl carboxylase (Fragment)	F1QR45_DANRE	Danio rerio	54	7.57	7.13	6.95	7.26	7.13	7.45	7.43	7.1	7.09	7.1	6.93	20.28	12.41	40.01	3.75	22.67	11.88	29.68	3.81	A
tktb	Tkt protein	Q6PHI8_DANRE	Danio rerio	68	7.04	6.76	6.11	6.92	6.32	7.09	6.38	6.2	6.16	6.03	6.02	4.87	2.84	14.13	7.15	2.61	1.54	3.02	0.43	A
psmd3	Proteasome (Prosome, macropain) 26S subunit, non-ATPase, 3	Q6NYV1_DANRE	Danio rerio	58	6.57	0	0	5.71	0	6.62	5.88	5.31	0	0	0	0	0	3.74	3.79	0.33	0	0	0	A
zgc:171967	Zgc:171967	B3DIZ3_DANRE	Danio rerio	104	6.93	6.63	5.96	6.78	6.66	7.01	6.95	0	0	0	0	3.66	2.29	13.83	1.85	0	0	0	0	A
fn1b	Fibronectin 1b	A2CEW3_DANRE	Danio rerio	276	6.01	5.58	4.72	5.5	5.5	6.14	5.92	5.16	4.6	0	0	0.36	0.34	1.23	0.8	0.24	0.13	0	0	A
zp2.1	Zona pellucida glycoprotein 2, tandem duplicate 1	F1R003_DANRE	Danio rerio	47	6.84	0	0	5.74	0	4.9	6.67	0	0	0	0	0	0	0.63	0.72	0	0	0	0	A
lamc1	Laminin subunit gamma-1	LAMC1_DANRE	Danio rerio	176	6.09	5.47	4.96	5.83	5.71	6.16	6.37	0	4.5	0	0	0.44	0.41	1.71	0.48	0.56	0.66	0	0	A
psmd11a	26S proteasome non-ATPase regulatory subunit 11A	PS11A_DANRE	Danio rerio	47	6.17	0	0	5.3	0	6.12	5.87	4.44	0	0	0	0	0	1.23	1.15	0.19	0.2	0	0	A
cct2	Chaperonin-containing TCP1, subunit 2 (beta)	A0A0G2KUJ0_DANRE	Danio rerio	31	6.98	6.41	6.34	6.74	6.55	7.11	7.14	6.72	6.02	6.24	6.05	4.99	3.33	13.75	5.32	5.93	2.82	4.01	0.64	A
fkbp9	Peptidylprolyl isomerase	Q1L8P1_DANRE	Danio rerio	63	7.01	6.64	5.51	6.71	6.81	7.14	7.1	6.2	5.9	5.59	0	3.52	3.57	16.86	5.65	3.46	1.77	0	0	A
vcp	Transitional endoplasmic reticulum ATPase	TERA_DANRE	Danio rerio	89	6.42	5.93	5.97	6.74	5.77	6.67	6.17	5.28	5.3	4.9	5.39	1.75	1.29	6.75	4.84	0.51	0.17	0.49	0.4	A
gapdh	Glyceraldehyde-3-phosphate dehydrogenase	A0A0R4IGI1_DANRE	Danio rerio	36	6.73	6.31	6.62	7.1	6	6.81	6.49	5.23	0	5.89	6.34	5.93	6.22	12.92	11.82	0.82	0.76	4.47	3.52	A
uggt1	UDP-glucose glycoprotein glucosyltransferase 1	A0A2R8QL71_DANRE	Danio rerio	177	5.94	5.78	5.2	6.38	5.84	6.58	6.25	5.38	5.13	0	4.45	0.47	0.19	4.28	2.07	0.52	0.23	0	0	A
eno3	Enolase 1, (Alpha)	Q6TH14_DANRE	Danio rerio	47	6.36	0	6.06	6.71	6.05	6.61	5.91	5.17	0	0	5.28	2.63	1.34	6.74	3.72	0.3	0.08	0	0	A
lama1	Laminin, alpha 1	A0A0R4II20_DANRE	Danio rerio	336	5.77	5.39	4.72	5.18	5.39	6.05	6.14	4.36	0	0	0	0.24	0.17	0.92	0.74	0.33	0.41	0	0	A
tfa	Serotransferrin	A0A0R4IHQ0_DANRE	Danio rerio	73	6.32	6.13	6.05	6.46	5.97	6.5	5.76	5.48	5.29	5.18	5.49	1.87	1.47	4.51	1.68	0.44	0.16	0.68	0.41	A
rcn1	Reticulocalbin 1, EF-hand calcium-binding domain	F1R369_DANRE	Danio rerio	38	6.68	6.08	0	6.24	0	6.31	6.15	0	0	0	0	2.02	2.1	3.4	0.3	0	0	0	0	A
retsatl	Inactive all-trans-retinol 13,14-reductase	RTSTL_DANRE	Danio rerio	68	6.72	6.5	6.47	6.88	6.36	6.76	6.57	6.09	6.04	6.13	6.18	4.84	4.02	10.36	4.75	2.26	0.79	4.12	0.93	A
hspd1	Heat shock 60 protein 1	Q803B0_DANRE	Danio rerio	61	6.19	0	6.18	6.39	5.94	6.63	6.17	5.09	5.43	5.04	5.42	2.91	2.5	4.75	2.12	0.54	0.3	0.55	0.39	A
pdia7	Protein disulfide-isomerase	F1QP99_DANRE	Danio rerio	55	6.42	6.46	5.74	6.66	6.53	6.89	6.52	6.05	5.76	0	5.63	1.65	0.34	10.38	1.5	1.66	0.19	0	0	A
uba1	Ubiquitin-like modifier-activating enzyme 1	F1RCA1_DANRE	Danio rerio	118	6.11	5.42	5.18	5.73	4.58	6.64	5.78	4.94	0	0	4.98	0.51	0.42	2.69	3.63	0.21	0.09	0	0	A
a2ml	Alpha-2-macroglobulin-like	A0A0R4IDD1_DANRE	Danio rerio	160	6.01	5.47	5.2	5.57	5.37	5.56	0	0	0	0	0	0.46	0.31	0.67	0.1	0	0	0	0	A
glg1a	Golgi glycoprotein 1a	X1WHY3_DANRE	Danio rerio	129	5.8	4.8	4.54	5.96	5.96	5.92	5.97	0	0	0	0	0.2	0.23	1.92	0.64	0	0	0	0	A
ldhba	L-lactate dehydrogenase B-A chain	LDHBA_DANRE	Danio rerio	36	6.24	0	6.31	6.67	5.77	6.48	0	0	0	0	5.65	3.84	3.61	5.36	4.09	0	0	0	0	A
psmc3	Proteasome 26S subunit, ATPase 3	A0A0R4ILA8_DANRE	Danio rerio	48	5.99	0	0	5.66	5.19	5.85	5.99	0	4.57	5.17	0	0	0	0.83	0.35	0.27	0.23	0	0	A
sumf2	Sulfatase-modifying factor 2	Q5XJ75_DANRE	Danio rerio	34	6.72	6.63	5.91	6.55	6.48	6.89	6.69	6.07	5.56	0	0	2.77	1	9.34	2.42	1.71	0.6	0	0	A
mdh2	Malate dehydrogenase	Q7T334_DANRE	Danio rerio	35	6.04	0	6.28	6.67	5.94	6.74	6.35	4.08	5.09	4.77	5.35	3.36	3.61	6.86	3.86	0.45	0.49	0.43	0.4	A
psmc2	Proteasome (Prosome, macropain) 26S subunit, ATPase 2	Q7T3B1_DANRE	Danio rerio	49	5.88	6.25	5.02	6.5	5	6.3	0	5.71	5.06	4.71	5.1	0.56	0.23	3.31	3.12	0.59	0.36	0.26	0.19	A
uggt2	UDP-glucose glycoprotein glucosyltransferase 2	A0A2R8PZN5_DANRE	Danio rerio	173	5.56	5.76	4.54	5.45	5.31	6.22	5.96	4.38	0	0	4.13	0.21	0.09	1.26	1.16	0.22	0.26	0	0	A
psmd6	Proteasome 26S subunit, non-ATPase 6	F1QZA5_DANRE	Danio rerio	45	5.95	0	0	5.25	0	5.69	5.76	0	0	0	0	0	0	0.56	0.27	0	0	0	0	A
unm_hu7910	Un-named hu7910	A0A2R8QJF6_DANRE	Danio rerio	68	6.09	5.74	0	6	5.97	6.32	6.74	0	0	0	0	0.57	0.46	2.66	0.6	0	0	0	0	A
hadhb	Hydroxyacyl-CoA dehydrogenase trifunctional multienzyme complex subunit beta	A0A2R8RRC9_DANRE	Danio rerio	48	6.13	5.4	0	5.97	0	5.85	6.19	0	0	0	0	0.55	0.62	1.51	0.6	0	0	0	0	A
eif3a	Eukaryotic translation initiation factor 3 subunit A	EIF3A_DANRE	Danio rerio	151	5.5	0	5.25	5.55	5.15	5.97	5.81	4.64	0	4.84	4.52	0.39	0.23	0.86	0.53	0.18	0.15	0.14	0.05	A
dnajc10	DnaJ (Hsp40) homolog, subfamily C, member 10	A4IG47_DANRE	Danio rerio	91	6.15	6.19	4.87	6.1	6.04	6.41	6.44	5.38	4.95	0	0	0.65	0.41	3.25	0.72	0.62	0.53	0	0	A
prmt1	Protein arginine methyltransferase 1	F1R3J9_DANRE	Danio rerio	40	6.19	0	0	6.18	0	6.46	6.28	4.61	0	0	0	0	0	3.8	0.96	0.45	0.54	0	0	A
rrm1	Ribonucleoside-diphosphate reductase	F1R2K9_DANRE	Danio rerio	90	5.9	0	5.51	5.94	5.4	6.26	6.24	5.21	5.26	4.85	5.28	0.8	0.3	1.8	1.07	0.52	0.25	0.39	0.29	A
psmc6	26S protease regulatory subunit S10B	Q6DRD2_DANRE	Danio rerio	44	5.91	5.62	5.28	5.57	5.47	6.29	5.73	5.38	0	0	0	0.46	0.23	1.54	1.27	0.32	0.11	0	0	A
psmc5	Proteasome (Prosome, macropain) 26S subunit, ATPase, 5	Q6AZC1_DANRE	Danio rerio	46	5.71	5.91	5.31	5.66	5.23	6.3	6.16	5.58	0	0	4.67	0.46	0.15	1.5	1.39	0.63	0.01	0	0	A
serpina1l	Serine (or cysteine) proteinase inhibitor, clade A (alpha-1 antiproteinase, antitrypsin), member 1,-like	Q5SPJ1_DANRE	Danio rerio	48	6.25	0	6.13	6.59	0	6.37	5.88	0	0	0	4.99	2.78	2.07	5.85	3.17	0	0	0	0	A
plod2	Procollagen lysine 2-oxoglutarate 5-dioxygenase 2a isoform	A4U7F8_DANRE	Danio rerio	85	6.03	5.45	4.96	5.8	5.9	6.16	6.2	5.25	5.15	0	0	0.4	0.34	1.93	0.55	0.47	0.21	0	0	A
minpp1b	Multiple inositol-polyphosphate phosphatase 1b	F1RD51_DANRE	Danio rerio	53	6.27	6.09	0	5.88	5.36	6.29	6.17	0	0	0	0	0.96	0.58	1.74	1.2	0	0	0	0	A
zgc:194887	Zgc:194887	A0A2R8PY83_DANRE	Danio rerio	32	6.94	0	0	6.38	5.89	6.23	5.5	0	0	0	0	0	0	3.26	1.46	0	0	0	0	A
cdh2	Cadherin-2	CADH2_DANRE	Danio rerio	99	5.29	0	0	4.88	4.63	4.7	5.76	0	0	0	0	0	0	0.12	0.04	0	0	0	0	A
gramd4b	GRAM domain-containing 4b	E7F6T2_DANRE	Danio rerio	70	5.99	5.52	5.48	5.83	5.59	6.17	6.12	5.46	5.47	5.62	4.98	0.6	0.41	1.6	0.63	0.63	0.19	0.68	0.54	A
pdia4	Protein disulfide-isomerase A4	Q1ECX9_DANRE	Danio rerio	72	6.22	5.77	5.77	6.08	5.88	6.55	6.3	4.62	0	4.94	4.41	1.1	0.78	3.39	1.86	0.48	0.58	0.15	0.1	A
pkma	Pyruvate kinase	Q7ZVT2_DANRE	Danio rerio	58	5.69	5.55	5.79	6.15	5.41	6.4	5.8	0	4.75	5.51	5.49	0.82	0.97	2.51	1.61	0.22	0.08	0.9	0.1	A
rpn1	Dolichyl-diphosphooligosaccharide--protein glycosyltransferase subunit 1	F1QTB5_DANRE	Danio rerio	68	5.96	0	4.99	5.69	5.96	6	5.96	5.06	0	0	5.01	0.49	0.26	1.72	0.8	0.3	0.15	0	0	A
prrc2b	Uncharacterized protein	F1QGS2_DANRE	Danio rerio	230	5.68	5.08	0	4.84	4.65	5.7	5.59	0	0	0	0	0.2	0.21	0.35	0.37	0	0	0	0	A
dbt	Dihydrolipoamide acetyltransferase component of pyruvate dehydrogenase complex (Fragment)	A0A0R4INZ8_DANRE	Danio rerio	58	5.52	0	0	5.17	0	4.63	6	0	0	0	0	0	0	0.19	0.17	0	0	0	0	A
phb2a	Prohibitin 2	Q6PC13_DANRE	Danio rerio	33	6.06	0	0	5.73	5.24	5.82	5.86	0	0	0	0	0	0	0.87	0.33	0	0	0	0	A
psmd14	Proteasome 26S subunit, non-ATPase 14	F1QHE5_DANRE	Danio rerio	35	5.98	0	0	5.18	0	5.42	0	0	0	0	0	0	0	0.36	0.07	0	0	0	0	A
nap1l1	Nap1l1 protein	Q803X7_DANRE	Danio rerio	44	6.48	0	0	5.69	0	6.13	6.54	0	0	0	0	0	0	1.56	0.77	0	0	0	0	A
cse1l	Exportin-2	XPO2_DANRE	Danio rerio	110	5.5	0	4.98	5.56	5.03	5.62	4.99	4.13	0	5.39	5.11	0.26	0.04	0.57	0.23	0.03	0.02	0.52	0.16	A
gyg1a	Glycogenin 1	Q6NV37_DANRE	Danio rerio	37	6.54	0	6.67	6.72	6.3	6.97	6.17	6.02	0	6.37	6.47	8.51	8.44	10.37	4.49	1.19	0.76	7.62	2.29	A
kdf1a	Keratinocyte differentiation factor 1a	E7F2A2_DANRE	Danio rerio	42	5.85	5.42	0	6.46	5.98	6.36	6.14	5.66	0	0	5.47	0.32	0.29	4.07	1.69	0.68	0.09	0	0	A
pcna	Proliferating cell nuclear antigen	PCNA_DANRE	Danio rerio	29	6.08	6.04	0	5.91	0	5.9	6.29	0	0	0	0	0.68	0.28	1.46	0.32	0	0	0	0	A
psmd12	Proteasome (Prosome, macropain) 26S subunit, non-ATPase, 12	Q8AW07_DANRE	Danio rerio	53	5.57	0	0	4.78	0	5.96	5.52	0	0	0	0	0	0	0.78	0.92	0	0	0	0	A
nid2a	Nidogen 2a (osteonidogen)	X1WE42_DANRE	Danio rerio	174	5.09	5.37	0	5.41	5.38	6.08	5.75	0	4.88	0	0	0.1	0.01	1.03	0.73	0.23	0.02	0	0	A
acadm	Acyl-CoA dehydrogenase medium chain	A2CG95_DANRE	Danio rerio	46	5.76	0	5.17	5.94	0	6.04	5.75	0	0	0	0	0.44	0.03	1.75	0.04	0	0	0	0	A
fkbp10b	Peptidylprolyl isomerase	B3DKC0_DANRE	Danio rerio	69	6.23	5.73	5.25	5.85	5.69	6.05	6.24	0	0	0	0	0.68	0.52	1.54	0.19	0	0	0	0	A
pofut1	Protein O-fucosyltransferase 1	F1R676_DANRE	Danio rerio	45	6.5	5.91	0	6.57	6.33	6.66	6.91	0	0	0	0	1.35	1.4	6.9	0.81	0	0	0	0	A
sdf4	45 kDa calcium-binding protein	CAB45_DANRE	Danio rerio	42	6.28	0	0	5.28	0	5.19	5.36	0	0	0	0	0	0	0.32	0.11	0	0	0	0	A
c3a.1	Complement component c3a, duplicate 1	B8JKW4_DANRE	Danio rerio	183	6.13	0	5.94	5.97	6.24	6.56	0	0	0	0	0	1.85	1.2	4.16	1.97	0	0	0	0	A
traf4a	TNF receptor-associated factor	Q7T1K2_DANRE	Danio rerio	54	5.61	0	4.35	5.2	5.27	7.12	0	4.41	4.81	4.85	0	0.19	0.16	7.09	11.54	0.11	0.1	0	0	A
mat2aa	S-adenosylmethionine synthase	F1QYU7_DANRE	Danio rerio	44	5.64	5.89	5.19	5.77	0	6.1	5.17	5.83	0	0	0	0.38	0.09	1.6	0.53	0.59	0.75	0	0	A
os9	OS9 endoplasmic reticulum lectin	F1QCS2_DANRE	Danio rerio	80	5.99	0	0	5.39	5.6	6.02	6.23	0	0	0	0	0	0	1.1	0.57	0	0	0	0	A
phb	Phb	Q7T1D8_DANRE	Danio rerio	30	5.78	0	0	5.88	5.44	5.79	5.77	0	0	0	0	0	0	1.1	0.41	0	0	0	0	A
erlin1	Erlin-1	ERLN1_DANRE	Danio rerio	38	5.75	0	0	5.75	5.49	5.91	6.36	0	0	0	0	0	0	1.11	0.2	0	0	0	0	A
si:ch211-282j22.3	alpha-1,2-Mannosidase	E7F7X8_DANRE	Danio rerio	93	5.82	5.66	0	5.87	5.46	6.13	5.34	0	0	0	0	0.34	0.2	1.48	0.63	0	0	0	0	A
apoeb	Apolipoprotein Eb	APOEB_DANRE	Danio rerio	32	6	0	0	5.85	4.76	5.59	0	0	0	0	0	0	0	0.75	0.66	0	0	0	0	A
erap1b	Aminopeptidase	A2BGR0_DANRE	Danio rerio	110	5.06	0	0	4.85	4.83	5.28	0	0	0	0	0	0	0	0.21	0.08	0	0	0	0	A
sel1l	SEL1L adaptor subunit of ERAD E3 ubiquitin ligase	Q5RIK6_DANRE	Danio rerio	86	5.95	0	0	5.62	5.5	6.15	6.04	0	0	0	0	0	0	1.33	0.77	0	0	0	0	A
cant1b	Calcium-activated nucleotidase 1b	A0A0R4IJX6_DANRE	Danio rerio	45	5.06	0	0	4.79	0	5.9	5.04	0	0	0	0	0	0	0.69	0.79	0	0	0	0	A
acp5a	Tartrate-resistant acid phosphatase type 5	Q7SXT1_DANRE	Danio rerio	38	5.73	0	0	5.44	5.43	0	0	0	0	0	0	0	0	0.66	0.14	0	0	0	0	A
got2a	Aspartate aminotransferase	Q7SYK7_DANRE	Danio rerio	48	5.41	0	5.59	5.79	0	6.41	6.08	5.76	5.39	0	0	0.7	0.72	2.64	1.93	0.72	0.2	0	0	A
gart	Phosphoribosylglycinamide formyltransferase	A0A0G2KGL2_DANRE	Danio rerio	109	5.16	4.88	5.08	5.13	0	6.01	4.87	5.01	0	0	0	0.17	0.18	0.93	0.93	0.1	0.1	0	0	A
cercam	Cerebral endothelial cell adhesion molecule	E7F0F2_DANRE	Danio rerio	69	5.8	0	4.95	0	5.78	6.13	0	5.23	5.15	0	0	0.37	0.14	1.9	0.27	0.35	0.09	0	0	A
nots	Nothepsin	A0A0R4IA33_DANRE	Danio rerio	36	5.65	0	0	6.48	5.55	6.15	5.46	0	0	0	0	0	0	3.16	2.76	0	0	0	0	A
edem2	alpha-1,2-Mannosidase	A0A0R4IAP0_DANRE	Danio rerio	63	5.98	5.72	0	5.65	5.33	0	6.24	0	0	0	0	0.47	0.34	0.76	0.22	0	0	0	0	A
txndc11	Thioredoxin domain-containing 11	A0A0R4IQE1_DANRE	Danio rerio	88	5.79	0	4.36	5.51	5.66	5.91	5.86	5.22	0	0	0	0.26	0.27	1.07	0.35	0.3	0.04	0	0	A
cst3	Cystatin C (amyloid angiopathy and cerebral hemorrhage)	B8A4C9_DANRE	Danio rerio	14	6.57	0	0	6.08	0	6.3	5.8	0	0	0	0	0	0	2.82	0.45	0	0	0	0	A
psma5	Proteasome subunit alpha type (Fragment)	E9QIF2_DANRE	Danio rerio	26	5.98	0	0	5.59	0	5.86	5.42	0	0	0	0	0	0	0.97	0.24	0	0	0	0	A
anxa5b	Annexin	Q6P0V8_DANRE	Danio rerio	35	4.8	0	0	5.64	4.9	5.26	0	0	0	0	0	0	0	0.47	0.38	0	0	0	0	A
naca	Nascent polypeptide-associated complex subunit alpha	A0A0R4IQN8_DANRE	Danio rerio	105	4.9	0	0	4.99	0	4.78	4.02	0	0	0	0	0	0	0.15	0.08	0	0	0	0	A
nup210	Nucleoporin 210	F1QC46_DANRE	Danio rerio	204	4.94	5.12	0	5.05	4.59	5.79	5.67	0	0	0	0	0.06	0	0.44	0.46	0	0	0	0	A
zgc:66313	Alpha-amylase	A0A0R4IST0_DANRE	Danio rerio	58	5.32	0	5.54	5.82	0	5.54	5	0	0	0	0	0.62	0.67	0.95	0.59	0	0	0	0	A
p3h3	Prolyl 3-hydroxylase 3	F1QB32_DANRE	Danio rerio	83	5.53	0	0	7.27	6.98	5.61	5.25	0	0	0	0	0	0	22.1	19.51	0	0	0	0	A
sbf1	SET-binding factor 1	A0A2R8PWA9_DANRE	Danio rerio	218	4.62	0	0	4.6	4.13	5.06	0	0	0	3.86	0	0	0	0.1	0.07	0	0	0	0	A
angptl2b	Angiopoietin-like 2b	B0UXH5_DANRE	Danio rerio	60	5.44	0	0	4.91	0	5.03	0	0	0	0	0	0	0	0.17	0	0	0	0	0	A
hadhab	Hydroxyacyl-CoA dehydrogenase trifunctional multienzyme complex subunit alpha b	F1QYX8_DANRE	Danio rerio	83	5.28	0	4.64	5.49	5.06	5.8	0	0	0	0	0	0.14	0	0.65	0.33	0	0	0	0	A
pon3.2	Paraoxonase 3, tandem duplicate 2	F1R1X3_DANRE	Danio rerio	40	5.64	0	0	5.99	5.72	6.26	5.88	0	0	0	0	0	0	2.11	0.66	0	0	0	0	A
vdac2	Vdac2 protein	Q8AWD0_DANRE	Danio rerio	30	5.84	0	5.63	6.19	5.23	6.25	6.03	0	0	0	0	0.93	0.59	2.14	1.45	0	0	0	0	A
vdac1	Vdac1 protein	Q6NWC1_DANRE	Danio rerio	31	5.62	0	0	5.36	0	5.85	5.83	0	0	0	0	0	0	0.79	0.44	0	0	0	0	A
mlec	Malectin	MLEC_DANRE	Danio rerio	32	4.88	0	0	4.87	5.11	5.25	5.52	0	0	0	0	0	0	0.27	0.11	0	0	0	0	A
cand1	Cullin-associated and neddylation-dissociated 1	Q5TYZ5_DANRE	Danio rerio	136	5.02	0	4.7	5.45	0	5.64	4.89	0	0	4.93	4.67	0.12	0.06	0.62	0.07	0	0	0.18	0.05	A
dync1h1	Dynein, cytoplasmic 1, heavy chain 1	A0A0G2L009_DANRE	Danio rerio	204	4.54	0	3.99	5.08	0	5.53	5.29	5.17	4.29	0	0	0.03	0	0.39	0.2	0.13	0.1	0	0	A
gpia	Glucose-6-phosphate isomerase	F1QZL6_DANRE	Danio rerio	62	5.1	0	4.76	5.58	0	5.59	5.17	0	0	0	0	0.14	0.06	0.7	0.12	0	0	0	0	A
prkcsh	Protein kinase C substrate 80K-H	F1RBW3_DANRE	Danio rerio	60	5.26	0	0	5.3	5.59	5.66	0	0	0	0	0	0	0	0.75	0.35	0	0	0	0	A
oxct1a	Succinyl-CoA:3-ketoacid-coenzyme A transferase	A0A0R4IJ61_DANRE	Danio rerio	61	5.27	0	0	5.39	0	5.53	6.01	0	0	0	0	0	0	0.51	0.01	0	0	0	0	A
bzw1a	Basic leucine zipper and W2 domain-containing protein 1-A	BZW1A_DANRE	Danio rerio	48	4.89	0	0	5.53	0	5.19	5.51	0	0	0	4.95	0	0	0.48	0.33	0	0	0	0	A
ttc17	Tetratricopeptide repeat protein 17	TTC17_DANRE	Danio rerio	135	4.75	0	0	4.97	4.93	5.66	5.18	0	3.23	0	0	0	0	0.38	0.28	0.04	0.04	0	0	A
eif5b	Eukaryotic translation initiation factor 5B	F1QB47_DANRE	Danio rerio	142	4.73	0	0	4.52	0	5.1	0	0	0	0	0	0	0	0.13	0.09	0	0	0	0	A
cnpy3	Protein canopy homolog 3	CNPY3_DANRE	Danio rerio	31	5.14	0	0	0	5.16	5.69	0	0	0	0	0	0	0	0.59	0.25	0	0	0	0	A
fscn1a	Fascin	F1QET7_DANRE	Danio rerio	55	4.59	0	0	4.63	0	4.49	4.69	0	0	0	0	0	0	0.07	0.03	0	0	0	0	A
c5	Complement component 5	E7FCV2_DANRE	Danio rerio	191	4.33	0	0	4.15	0	4.54	0	0	0	0	0	0	0	0.04	0.02	0	0	0	0	A
fbn2b	Fibrillin 2b	A0A0G2KQ62_DANRE	Danio rerio	310	4.38	0	0	0	4.69	5.75	5.36	0	0	0	0	0	0	0.51	0.52	0	0	0	0	A
pa2g4b	Proliferation-associated 2G4, b	Q6PHD8_DANRE	Danio rerio	43	5.22	0	0	4.94	0	5.21	0	0	0	0	0	0	0	0.21	0.05	0	0	0	0	A
stip1	Stress-induced phosphoprotein 1	Q5RKM3_DANRE	Danio rerio	62	5.06	0	0	5.17	4.47	5.34	4.83	0	0	0	0	0	0	0.24	0.14	0	0	0	0	A
chpf2	Hexosyltransferase	F1Q679_DANRE	Danio rerio	88	4.91	0	0	4.66	4.52	5.11	0	0	0	0	0	0	0	0.13	0.06	0	0	0	0	A
ugt5a2	UDP-glucuronosyltransferase	F1RAD8_DANRE	Danio rerio	60	5.42	0	0	0	5.18	5.55	6.18	0	0	0	0	0	0	0.49	0.08	0	0	0	0	A
clptm1	Cleft lip and palate transmembrane protein 1 homolog	A0A2R8Q2Y3_DANRE	Danio rerio	71	0	0	0	5.41	4.84	6.09	0	0	4.83	0	0	0	0	0.88	0.91	0	0	0	0	A
hyou1	Hypoxia up-regulated protein 1	A0A2R8QLL5_DANRE	Danio rerio	113	5.05	0	5.18	5.56	5.19	5.94	0	0	0	4.03	0	0.28	0.28	0.85	0.47	0	0	0	0	A
comp	Cartilage oligomeric matrix protein	A0A0G2KDJ5_DANRE	Danio rerio	82	5.6	0	0	5.59	5.31	5.78	0	0	0	0	0	0	0	0.77	0.18	0	0	0	0	A
itgb5	Integrin beta	F1QF91_DANRE	Danio rerio	91	0	0	0	7.28	6.83	7.24	7.16	6.74	6.13	0	0	0	0	28.59	9.94	6.46	2.58	0	0	A
pygl	Alpha-1,4 glucan phosphorylase	E7F2Z5_DANRE	Danio rerio	101	0	0	5.07	5.52	4.73	5.49	5.45	0	0	0	0	0	0	0.44	0.27	0	0	0	0	A
cenpf	Centromere protein F	F1Q7X5_DANRE	Danio rerio	311	0	0	0	3.65	0	4.46	0	0	0	0	0	0	0	0.03	0.03	0	0	0	0	A
psmc1b	Proteasome (Prosome, macropain) 26S subunit, ATPase, 1b	Q6IQ72_DANRE	Danio rerio	49	0	0	0	5.6	0	6.25	6.43	0	0	0	0	0	0	1.79	1.37	0	0	0	0	A
rrbp1b	Ribosome-binding protein 1b	A0A0R4IGW7_DANRE	Danio rerio	109	0	0	0	5.07	0	6.29	0	4.92	0	0	0	0	0	1.65	1.99	0	0	0	0	A
aars1	Alanyl-tRNA synthetase	Q1LVL3_DANRE	Danio rerio	110	0	5.14	0	5.34	4.18	6.58	5.29	5.85	0	0	4.65	0	0	2.14	3.28	0.62	0.76	0	0	A
cat	Catalase	A0A0R4II89_DANRE	Danio rerio	60	0	0	4.94	6.27	5.92	5.84	0	0	0	0	0	0	0	2.45	1.4	0	0	0	0	A
aifm1	Apoptosis-inducing factor mitochondrion-associated 1	A2BGE5_DANRE	Danio rerio	81	0	0	5.4	5.8	5.14	5.81	0	0	0	4.78	4.79	0	0	0.9	0.46	0	0	0.18	0.03	A
thop1	Thimet oligopeptidase 1	E7EZ90_DANRE	Danio rerio	80	0	0	0	6	5.61	5.86	0	0	0	0	0	0	0	1.46	0.54	0	0	0	0	A
pgk1	Phosphoglycerate kinase	F1QXV8_DANRE	Danio rerio	45	0	0	5.71	5.73	0	5.76	0	5.07	0	0	0	0	0	1	0.14	0	0	0	0	A
cp	Ceruloplasmin	Q6P3G1_DANRE	Danio rerio	124	0	0	4.85	5.43	4.55	5.85	0	0	0	0	0	0	0	0.58	0.5	0	0	0	0	A
usp9	Ubiquitin specific protease 9	Q4FE55_DANRE	Danio rerio	290	0	0	0	3.67	0	4.75	5.18	0	0	0	0	0	0	0.05	0.06	0	0	0	0	A
slc25a12	Solute carrier family 25 member 12	A0A0R4IHT0_DANRE	Danio rerio	75	0	0	0	6.19	5.92	5.4	0	0	0	0	4.72	0	0	1.98	1.44	0	0	0	0	A
aldh9a1a.1	Aldehyde dehydrogenase 9 family, member A1a, tandem duplicate 1	A0A0R4IJU2_DANRE	Danio rerio	55	0	0	5.62	5.67	5.4	5.76	0	0	0	0	0	0	0	0.86	0.13	0	0	0	0	A
atl3	Atlastin 3	A2CEM4_DANRE	Danio rerio	58	0	0	0	5.87	0	5.52	5.48	0	0	0	0	0	0	1.03	0.73	0	0	0	0	A
stim1a	Si:dkey-24p1.5 protein	A4IFZ8_DANRE	Danio rerio	59	0	0	0	5.58	5.39	6.26	0	0	0	0	0	0	0	1.44	1.21	0	0	0	0	A
atp1a1a.1	Sodium/potassium-transporting ATPase subunit alpha	Q9DGL6_DANRE	Danio rerio	113	0	0	0	5.07	0	4.63	0	0	0	4.34	4.68	0	0	0.16	0.13	0	0	0.1	0.07	A
psmd8	Proteasome 26S subunit, non-ATPase 8	Q6IQH4_DANRE	Danio rerio	31	0	5.08	0	5.41	0	5.47	5.53	0	0	0	0	0	0	0.49	0.05	0	0	0	0	A
shmt1	Serine hydroxymethyltransferase	Q6NYR0_DANRE	Danio rerio	53	0	0	0	5.24	0	5.34	0	0	0	0	0	0	0	0.35	0.01	0	0	0	0	A
cnp	2',3'-cyclic nucleotide 3' phosphodiesterase	A0A2R8Q784_DANRE	Danio rerio	49	0	0	5.21	5.29	5.34	5.43	0	0	0	0	0	0	0	0.48	0.12	0	0	0	0	A
mdh1aa	Malate dehydrogenase	A0A2R9YJL1_DANRE	Danio rerio	38	0	0	5.41	6.1	5.2	5.92	0	0	0	0	0	0	0	1.45	1.09	0	0	0	0	A
sec61al1	Protein transport protein Sec61 subunit alpha-like 1	S61A1_DANRE	Danio rerio	52	0	0	0	5.56	5.56	0	5.5	0	0	0	0	0	0	0.89	0.19	0	0	0	0	A
gdi2	Rab GDP dissociation inhibitor	A0A2R8RLZ9_DANRE	Danio rerio	50	0	0	0	5.57	0	5.08	0	0	0	0	0	0	0	0.47	0.41	0	0	0	0	A
ndufs2	NADH:ubiquinone oxidoreductase core subunit S2	F1Q4N4_DANRE	Danio rerio	53	0	0	0	4.83	0	5.97	5.29	5.2	0	0	0	0	0	0.8	0.93	0.17	0.12	0	0	A
lrp1ab	Low density lipoprotein receptor-related protein 1Ab	F1QY34_DANRE	Danio rerio	509	0	0	0	4	3.38	4.81	5.04	0	0	0	0	0	0	0.04	0.05	0	0	0	0	A
acaa2	Acetyl-CoA acyltransferase 2	B0S5C5_DANRE	Danio rerio	42	0	0	0	5.64	0	5.62	0	0	0	0	0	0	0	0.78	0.18	0	0	0	0	A
pigk	GPI-anchor transamidase	Q6IQM5_DANRE	Danio rerio	45	0	0	0	5.99	0	5.34	0	0	0	0	0	0	0	1.18	1.18	0	0	0	0	A
erp44	Endoplasmic reticulum protein 44	Q6P3G9_DANRE	Danio rerio	47	0	0	0	5.15	4.94	6.19	0	0	0	0	0	0	0	0.99	1.25	0	0	0	0	A
alcamb	Activated leukocyte cell adhesion molecule b	F1QE54_DANRE	Danio rerio	61	0	0	0	5.42	5.17	5.54	0	0	0	0	0	0	0	0.5	0.07	0	0	0	0	A
ugt5f1	UDP glucuronosyltransferase 5 family, polypeptide F1	F1QKG3_DANRE	Danio rerio	64	0	0	0	5.77	0	5.63	0	0	0	0	0	0	0	0.93	0.39	0	0	0	0	A
man2b1	Alpha-mannosidase	F1QTT0_DANRE	Danio rerio	112	0	0	5.05	4.64	4.49	5.25	0	0	0	0	0	0	0	0.15	0.11	0	0	0	0	A
gstp1	Glutathione S-transferase pi	Q9DDU5_DANRE	Danio rerio	24	0	5.65	0	5.88	5.43	5.7	6.1	0	0	0	0	0	0	1.04	0.46	0	0	0	0	A
slit2	Slit homolog 2 (Drosophila)	A0A2R8RWP7_DANRE	Danio rerio	164	0	0	0	4.31	4.51	4.3	0	0	0	0	0	0	0	0.06	0.03	0	0	0	0	A
itga6a	Integrin, alpha 6a	A8WHQ7_DANRE	Danio rerio	119	0	5.53	0	4.83	0	5.19	5.35	0	0	0	0	0	0	0.19	0.07	0	0	0	0	A
nnt	Nicotinamide nucleotide transhydrogenase	Q6NYQ7_DANRE	Danio rerio	113	0	0	0	5.03	0	5.37	0	0	0	4.6	0	0	0	0.29	0.1	0	0	0	0	A
eif3i	Eukaryotic translation initiation factor 3 subunit I	EIF3I_DANRE	Danio rerio	36	0	0	0	4.9	0	5.42	5.61	0	0	0	0	0	0	0.29	0.17	0	0	0	0	A
nid1b	Nidogen 1b	A0A0G2L836_DANRE	Danio rerio	137	0	0	0	0	4.22	5.33	5.47	0	0	0	0	0	0	0.19	0.2	0	0	0	0	A
plod3	Uncharacterized protein	A0A2R8QKS4_DANRE	Danio rerio	85	0	0	0	5.15	4.71	5.55	5.33	0	0	0	0	0	0	0.33	0.21	0	0	0	0	A
ahcy	Adenosylhomocysteinase	Q803T5_DANRE	Danio rerio	48	0	0	5.38	5.84	0	5.36	0	0	0	0	0	0	0	0.89	0.75	0	0	0	0	A
txnrd3	Thioredoxin reductase 3	A0A0R4IPH8_DANRE	Danio rerio	66	0	0	0	5.2	4.91	5.83	0	0	0	0	0	0	0	0.53	0.44	0	0	0	0	A
tpp2	Tripeptidyl peptidase 2	R4GDQ0_DANRE	Danio rerio	139	0	0	0	4.46	0	5.3	5.01	0	0	0	0	0	0	0.19	0.18	0	0	0	0	A
lamp2	Lysosomal membrane glycoprotein 2	Q5BKX3_DANRE	Danio rerio	37	0	0	0	6.26	0	6.2	0	0	0	0	0	0	0	3.09	0.92	0	0	0	0	A
tmem131	Transmembrane protein 131	A0A0R4IRZ0_DANRE	Danio rerio	198	0	0	0	4.64	0	4.91	0	0	0	0	0	0	0	0.11	0.03	0	0	0	0	A
ttc13	Tetratricopeptide repeat domain 13	F1QD06_DANRE	Danio rerio	93	0	0	0	4.85	4.96	5.04	0	0	0	0	0	0	0	0.19	0.06	0	0	0	0	A
nansa	N-acetylneuraminic acid synthase a	F1R1P6_DANRE	Danio rerio	40	0	0	0	5.63	0	5.81	0	0	0	0	0	0	0	0.94	0.08	0	0	0	0	A
lmf2a	Lipase maturation factor	B3DK37_DANRE	Danio rerio	86	0	0	0	5.46	5.12	6.23	0	0	0	0	0	0	0	1.21	1.26	0	0	0	0	A
pdcd6ip	Programmed cell death 6-interacting protein	B8JLR1_DANRE	Danio rerio	96	0	0	0	4.94	0	5.49	0	0	0	0	0	0	0	0.33	0.21	0	0	0	0	A
ext2	Exostosin glycosyltransferase 2	F1QUC2_DANRE	Danio rerio	82	0	0	0	4.83	4.99	5.1	0	0	0	0	0	0	0	0.2	0.07	0	0	0	0	A
pfas	Phosphoribosylformylglycinamidine synthase	Q5TZ72_DANRE	Danio rerio	142	0	0	0	4.56	0	5.69	0	0	0	0	0	0	0	0.42	0.48	0	0	0	0	A
pcca	Propionyl-CoA carboxylase subunit alpha (Fragment)	F1QPL7_DANRE	Danio rerio	79	0	0	0	4.27	0	4.43	0	0	0	0	0	0	0	0.04	0	0	0	0	0	A
emc1	ER membrane protein complex subunit 1	E9QG66_DANRE	Danio rerio	108	0	0	0	0	4.64	5.08	0	0	0	0	0	0	0	0.16	0.04	0	0	0	0	A
rrbp1a	Ribosome-binding protein 1a	B8A4D7_DANRE	Danio rerio	146	0	0	0	4.33	0	4.65	0	0	0	0	0	0	0	0.06	0.02	0	0	0	0	A
edem3	alpha-1,2-Mannosidase	F1Q540_DANRE	Danio rerio	98	0	0	0	5.24	5.11	5.45	4.95	0	0	0	0	0	0	0.39	0.04	0	0	0	0	A
efemp2b	EGF-containing fibulin extracellular matrix protein 2b	Q5WQV6_DANRE	Danio rerio	49	0	0	0	5.75	5.35	6.26	6.15	0	0	0	0	0	0	1.55	1.15	0	0	0	0	A
adh5	S-(hydroxymethyl)glutathione dehydrogenase	Q6NXA6_DANRE	Danio rerio	40	0	0	0	5.87	0	4.84	0	0	0	0	0	0	0	0.81	1	0	0	0	0	A
stt3b	STT3 oligosaccharyltransferase complex catalytic subunit B	A0A2R8S0J3_DANRE	Danio rerio	91	0	0	0	4.72	0	5.53	0	0	0	0	0	0	0	0.32	0.3	0	0	0	0	A
gars1	Glycyl-tRNA synthetase	F1QUV7_DANRE	Danio rerio	78	0	0	0	5.08	0	4.91	0	0	0	0	0	0	0	0.19	0.08	0	0	0	0	A
gcat	Glycine C-acetyltransferase	F6P2R4_DANRE	Danio rerio	46	0	0	0	5.66	0	5.65	0	0	0	0	0	0	0	0.81	0.18	0	0	0	0	A
pa2g4a	Novel protein similar to human proliferation-associated 2G4 protein (PA2G4)	Q8AW82_DANRE	Danio rerio	43	0	0	0	5.58	0	5.39	0	0	0	0	0	0	0	0.58	0.28	0	0	0	0	A
si:ch73-12o23.1	Si:ch73-12o23.1	E7FCP7_DANRE	Danio rerio	108	0	0	0	5.26	4.91	0	0	0	0	0	0	0	0	0.3	0.1	0	0	0	0	A
sema3gb	Sema domain, immunoglobulin domain (Ig), short basic domain, secreted, (semaphorin) 3Gb	A0A2R9YJJ7_DANRE	Danio rerio	85	0	0	0	0	4.58	4.45	0	0	0	0	0	0	0	0.08	0.05	0	0	0	0	A
nars1	Asparaginyl-tRNA synthetase	B8A5D3_DANRE	Danio rerio	64	0	0	0	5.04	0	5.13	0	0	0	0	0	0	0	0.22	0.01	0	0	0	0	A
adam10a	ADAM metallopeptidase domain 10a	A0A1D5NT24_DANRE	Danio rerio	86	0	0	0	0	4.91	5.71	5.72	0	0	0	0	0	0	0.51	0.4	0	0	0	0	A
dpp3	Dipeptidyl peptidase 3	Q6DI20_DANRE	Danio rerio	82	0	0	0	4.98	0	5.27	0	0	0	0	0	0	0	0.24	0.06	0	0	0	0	A
psma6a	Proteasome subunit alpha type	Q7SXN6_DANRE	Danio rerio	27	0	0	5.32	5.55	5.1	5.61	0	0	0	0	0	0	0	0.58	0.2	0	0	0	0	A
aldoaa	Fructose-bisphosphate aldolase	Q803Q7_DANRE	Danio rerio	40	0	0	0	5.16	0	4.9	0	0	0	0	0	0	0	0.21	0.12	0	0	0	0	A
adam17a	ADAM metallopeptidase domain 17a	Q5RFV3_DANRE	Danio rerio	94	0	0	0	4.65	4.92	0	0	0	0	0	0	0	0	0.16	0.1	0	0	0	0	A
npm2b	Nucleophosmin/nucleoplasmin, 2b	A0A2R8QS89_DANRE	Danio rerio	21	0	0	0	6.42	0	6.66	0	0	0	0	0	0	0	6.27	1.12	0	0	0	0	A
tpi1a	Triosephosphate isomerase A	TPISA_DANRE	Danio rerio	27	0	6.32	0	5.81	0	6.03	6.06	0	0	0	0	0	0	1.5	0.26	0	0	0	0	A
thbs3b	Thrombospondin-3b	TSP3B_DANRE	Danio rerio	101	0	0	0	4.71	4.96	4.99	0	0	0	0	0	0	0	0.17	0.08	0	0	0	0	A
snx1a	Sorting nexin 1a	F1Q9I7_DANRE	Danio rerio	74	0	0	0	5.18	0	5.6	0	0	0	0	0	0	0	0.47	0.22	0	0	0	0	A
srsf2a	Serine and arginine-rich-splicing factor 2a (Fragment)	U3JAM8_DANRE	Danio rerio	23	0	0	0	7.36	0	5.41	0	0	0	0	0	0	0	24.07	33.48	0	0	0	0	A
hadhaa	Hadha protein	A7YT47_DANRE	Danio rerio	82	0	0	4.89	5.13	0	5.61	0	0	0	0	0	0	0	0.46	0.25	0	0	0	0	A
ckbb	Brain-subtype creatine kinase	Q8AY63_DANRE	Danio rerio	43	0	0	0	5.07	0	5.21	0	0	0	0	0	0	0	0.25	0.01	0	0	0	0	A
thbs4b	Thrombospondin-4-B	F1R1P9_DANRE	Danio rerio	104	0	0	0	0	4.23	5.39	0	0	0	0	0	0	0	0.21	0.24	0	0	0	0	A
zgc:77929	UPF0669 protein C6orf120 homolog	CF120_DANRE	Danio rerio	21	0	0	0	5.56	0	5.79	6.4	0	0	0	0	0	0	0.86	0.15	0	0	0	0	A
flot2a	Flotillin-2a	FLOT2_DANRE	Danio rerio	47	7.19	7.05	6.99	7.15	6.97	7.35	7.66	7.06	6.87	6.43	5.89	15.66	13.33	30.25	4.53	20.08	1.26	4.68	3.18	B
flot1b	Flotillin 1	Q6TH07_DANRE	Danio rerio	47	7.19	7.13	6.79	7.11	6.98	7.38	7.8	6.96	6.82	6.13	5.95	12.25	6.75	30.49	5.86	20.59	6.73	3.13	0.42	B
cct3	T-complex protein 1 subunit gamma	Q7T2P2_DANRE	Danio rerio	60	6.96	6.37	6.12	6.53	6.11	6.94	7.04	6.67	6.11	5.86	5.93	3.94	2.83	8.12	5.09	5.41	2.02	2.28	0.58	B
cct4	T-complex protein 1 subunit delta	Q6PH46_DANRE	Danio rerio	57	6.93	6.61	6.2	6.55	6.19	6.8	6.79	6.51	6.37	6.18	6.14	4.31	2.25	7.2	2.79	4.92	2	4.13	0.34	B
myl12.1	Myosin, light chain 12, genome duplicate 1	Q6PHJ8_DANRE	Danio rerio	20	7.13	7.28	5.23	5.64	0	7.18	7.55	6.37	6.09	0	0	6.3	5.05	12.33	16.15	7.7	6.93	0	0	B
cct7	T-complex protein 1 subunit eta	B3DKJ0_DANRE	Danio rerio	60	6.65	5.85	5.97	6.42	5.79	6.68	6.8	6.41	5.96	5.47	5.45	2.16	1.61	4.89	2.91	3.2	0.89	0.82	0.1	B
myo6a	Myosin VIa	F1Q6Q6_DANRE	Danio rerio	145	6.12	6.28	6.2	6.99	0	5.94	7.16	6.27	6.36	0	0	2.25	2.32	10.87	13.45	5.32	1.97	0	0	B
cct6a	Chaperonin-containing TCP1, subunit 6A (zeta 1)	E9QGU4_DANRE	Danio rerio	58	6.66	6.53	6.17	6.27	5.93	6.8	6.88	6.41	5.98	0	5.16	3.15	1.57	5.33	3.86	3.44	0.76	0	0	B
c3a.2	Complement component c3a, duplicate 2 (Fragment)	F1QV29_DANRE	Danio rerio	185	6.52	6.62	6.23	6.45	6.75	7.16	7.55	6.53	6.44	6.28	5.93	3.18	1.82	14.73	8.35	9.76	5.33	3.79	1.55	B
fasn	Coiled-coil domain containing 57	E7F5V3_DANRE	Danio rerio	274	5.7	5.17	4.71	5.1	4.74	6.21	5.6	5.53	5.44	0	4.21	0.2	0.15	0.97	1.33	0.51	0.31	0	0	B
flna	Uncharacterized protein	A0A2R8Q720_DANRE	Danio rerio	272	5.38	5.08	5.29	5.64	4.85	5.98	6.11	5.53	5.16	4.09	4.69	0.28	0.29	0.86	0.64	0.51	0.09	0.09	0.09	B
ipo4	Importin 4	F1QIP3_DANRE	Danio rerio	120	6.14	6.35	5.39	6.08	5.11	6.6	6.81	5.99	5.68	0	0	0.93	0.14	3.02	2.95	1.95	0.8	0	0	B
erlin2	Erlin-2	ERLN2_DANRE	Danio rerio	36	6.07	5.54	5.34	5.99	5.71	5.77	6.52	5.19	0	0	0	0.57	0.37	1.48	0.56	0.86	0.86	0	0	B
ndufa9a	NADH:ubiquinone oxidoreductase subunit A9a	F6NP87_DANRE	Danio rerio	43	5.63	5.16	0	5.32	0	6.02	6.52	0	4.59	0	0	0.19	0.18	1.04	0.86	0.79	0.96	0	0	B
snd1	Staphylococcal nuclease domain-containing protein	Q5RGK8_DANRE	Danio rerio	103	5.58	5.87	5.07	5.87	4.86	6.29	6.3	5.92	5.5	0	0	0.32	0.04	1.6	1.43	1.05	0.28	0	0	B
psmg1	Proteasome assembly chaperone 1	PSMG1_DANRE	Danio rerio	31	6.71	6.32	0	6.44	6.18	6.75	6.71	6.4	6.07	0	0	2.34	2.02	6.22	2.21	3.28	0.94	0	0	B
arpc1a	Actin-related protein 2/3 complex subunit	Q7ZUQ0_DANRE	Danio rerio	42	5.95	0	0	5.89	0	5.07	6.21	5.25	0	0	0	0	0	0.9	1.02	0.51	0.3	0	0	B
eif3ba	Eukaryotic translation initiation factor 3 subunit B	X1WET9_DANRE	Danio rerio	80	5.85	0	5.07	5.86	4.96	5.97	6.3	5.32	5.33	0	0	0.44	0.11	1.07	0.7	0.62	0.27	0	0	B
zgc:152830	Zgc:152830	F1QPJ6_DANRE	Danio rerio	56	5.56	5.78	4.5	5.62	4.85	5.71	6.19	4.53	0	0	0	0.21	0.1	0.62	0.37	0.37	0.44	0	0	B
mms19	MMS19 nucleotide excision repair protein homolog	R4GEM8_DANRE	Danio rerio	111	5.07	0	0	5.19	0	5.54	5.96	5.25	0	0	0	0	0	0.43	0.15	0.35	0.08	0	0	B
eif2s1a	Eif2s1l protein	Q7ZWD3_DANRE	Danio rerio	36	5.46	0	0	5.45	4.87	5.88	6.13	5.4	0	0	0	0	0	0.66	0.48	0.51	0.13	0	0	B
ddost	Dolichyl-diphosphooligosaccharide--protein glycosyltransferase 48 kDa subunit	A0A0R4I9F5_DANRE	Danio rerio	49	5.84	0	0	5.82	5.34	5.65	5.35	5.6	0	0	0	0	0	0.9	0.41	0.38	0.39	0	0	B
uchl1	Ubiquitin carboxyl-terminal hydrolase	Q6YI49_DANRE	Danio rerio	24	6.12	6.58	6.02	6.4	6.17	6.61	6.31	6.59	0	0	0	1.99	1.18	5.24	1.04	3.64	3.88	0	0	B
suv39h1b	Histone-lysine N-methyltransferase	A0A2R8QCU6_DANRE	Danio rerio	49	5.64	6.46	5.31	5.81	5.88	5.51	6.4	5.47	0	0	0	0.74	0.49	1.33	0.82	0.79	0.43	0	0	B
rpl12	60S ribosomal protein L12	Q6DRE6_DANRE	Danio rerio	18	5.93	6.75	5.72	6.19	0	6.39	6.52	6.23	0	0	5.5	1.58	0.93	3.49	0.42	2.11	0.92	0	0	B
gsnb	Gelsolin b	F1QQQ5_DANRE	Danio rerio	80	5.56	0	5.13	6	5	6.31	5.84	5.95	5.77	0	0	0.35	0.11	1.83	1.45	1.15	0.74	0	0	B
stt3a	STT3 oligosaccharyltransferase complex catalytic subunit A	A0A0R4IR75_DANRE	Danio rerio	80	5.82	0	0	5.77	5.2	5.91	6.14	5.55	5.2	5.03	0	0	0	0.97	0.45	0.55	0.08	0	0	B
etfb	Electron transfer flavoprotein subunit beta	F1R9Y9_DANRE	Danio rerio	28	0	0	0	5.08	0	6.26	6.36	0	5.6	0	0	0	0	1.56	1.85	1.08	0.09	0	0	B
col14a1a	Collagen, type XIV, alpha 1a	F1R9Y1_DANRE	Danio rerio	201	0	0	0	4.7	4.32	4.68	0	4.42	4.14	0	0	0	0	0.08	0.02	0.04	0	0	0	B
cdkal1	Threonylcarbamoyladenosine tRNA methylthiotransferase	CDKAL_DANRE	Danio rerio	62	0	0	0	5.22	5.36	5.8	5.81	5.23	0	0	0	0	0	0.66	0.32	0.28	0	0	0	B
hspa4b	Heat shock protein 4	Q6NZU0_DANRE	Danio rerio	95	0	5.61	4.79	4.8	0	5.51	5.23	5.31	0	0	0	0.19	0.01	0.32	0.26	0.21	0.19	0	0	B
myh9a	Myosin, heavy chain 9a, non-muscle (Fragment)	F8W3L6_DANRE	Danio rerio	228	8.44	8.31	7.67	8.02	7.3	8.03	9.03	8.36	8.29	6.55	6.7	147	56.79	147.24	82.95	469.29	95.69	12.35	4.7	C
myh10	Myosin, heavy chain 10, non-muscle	F1R3G4_DANRE	Danio rerio	231	8.32	8.18	7.52	7.79	7.11	7.86	8.91	8.11	8.19	6.15	6.36	107.31	42.94	92.49	49.12	337.05	117.72	5.39	2.49	C
actb1	Actin, cytoplasmic 1	ACTB1_DANRE	Danio rerio	42	8.96	8.66	8.2	8.53	7.84	8.66	9.11	8.79	8.54	7.54	7.56	456.58	237.98	535.53	294.43	861.23	248.84	101.13	18.73	C
zgc:55461	Tubulin beta chain	A0A2R8Q8X0_DANRE	Danio rerio	50	8.26	8.26	7.27	7.7	7.15	8	8.63	8.02	7.84	6.49	6.48	90.92	39.75	100	58.87	187.05	14.01	8.74	1.12	C
tuba4l	Tubulin alpha chain	A0A2R8RVU0_DANRE	Danio rerio	51	8.06	8.33	7.38	7.67	7.1	7.91	8.5	7.97	7.75	6.57	6.62	84.61	10.24	86.6	46.76	152.14	11.53	11.36	2.73	C
eef1a1a	Elongation factor 1-alpha	Q6P969_DANRE	Danio rerio	50	8.25	8.08	7.6	7.95	7.35	7.98	8.45	8.12	7.85	7.08	7.01	102.88	43.3	132.96	62.75	181.18	49.96	31.77	1.28	C
snrnp200	Small nuclear ribonucleoprotein 200 (U5)	B0S754_DANRE	Danio rerio	244	6.76	6.91	5.35	4.57	0	6.18	7.44	6.38	5.12	0	0	2.84	1.88	1.22	1.62	5.53	6.11	0	0	C
aldh18a1	Delta-1-pyrroline-5-carboxylate synthase	A4IGC8_DANRE	Danio rerio	85	7.7	8.01	7.15	7.34	6.44	7.59	8.38	7.6	7.6	5.91	5.81	41.81	4.54	37.9	27.05	94.88	25.97	2.07	0.02	C
hdlbpa	High density lipoprotein-binding protein a	F1R9Y8_DANRE	Danio rerio	141	6.77	6.9	5.97	6.24	5.46	6.61	7.21	6.84	6.5	4.4	0	3.6	0.72	3.58	2.78	9.19	2.09	0	0	C
vim	Vimentin	F1QAM8_DANRE	Danio rerio	53	6.78	0	0	0	0	0	6.33	6.75	0	5.75	5.95	0	0	0	0	5.06	5.83	2.12	0.95	C
sptan1	Spectrin alpha, non-erythrocytic 1	F1R446_DANRE	Danio rerio	285	6.16	5.7	4.9	5.71	5.12	6.14	6.63	6.02	5.78	4.24	4.02	0.52	0.48	1.2	0.9	1.77	0.09	0.04	0.01	C
myo5ab	Myosin VAb	E7FB39_DANRE	Danio rerio	210	6.69	6.74	6.04	6.38	5.31	6.29	7.53	6.56	6.71	0	0	3.14	0.63	2.86	2.19	11.89	5.1	0	0	C
smyhc1	Slow myosin heavy chain 1	A0A0R4INI3_DANRE	Danio rerio	223	6.6	6.33	5.51	0	0	5.17	6.76	6.55	6.15	0	0	1.64	1.15	0	0	4.14	1.65	0	0	C
eppk1	Epiplakin 1	I3ISA6_DANRE	Danio rerio	612	6.56	5.87	5.13	0	0	5.74	6.79	6.37	0	0	0	1.15	1.34	0	0	3.3	0.79	0	0	C
tufm	Elongation factor Tu	Q5BJ17_DANRE	Danio rerio	49	7.01	7.15	6.22	6.64	5.53	6.79	7.33	6.91	6.91	0	0	6.32	1.16	6.54	4.85	15.31	7.09	0	0	C
cltca	Clathrin heavy chain	A0A286YAZ4_DANRE	Danio rerio	192	6.7	6.2	5.92	6.27	5.56	6.25	6.67	6.3	6.81	5.52	5.43	2.33	1.51	2.54	1.42	7.94	9.16	0.85	0.01	C
tcp1	T-complex 1	Q803P2_DANRE	Danio rerio	60	6.97	6.44	5.93	6.51	5.94	6.79	7.07	6.68	6.31	6.02	5.66	3.6	2.97	6.25	3.59	6.31	1.41	2.06	0.86	C
myo5b	Myosin VB	A0A286YAD0_DANRE	Danio rerio	210	6.13	6.21	5.35	5.87	4.83	5.89	7.61	6.16	6.27	0	0	0.8	0.16	0.97	0.7	8.6	8.32	0	0	C
ncapd2	Condensin complex subunit 1	B0V123_DANRE	Danio rerio	154	6.21	6.78	5.36	4.95	0	6.21	6.79	6.41	5.88	0	0	1.54	1.03	1.36	1.66	3.04	1.05	0	0	C
sptbn2	Spectrin beta chain	F1QXB0_DANRE	Danio rerio	274	5.62	5.09	4.17	5.17	3.81	5.55	6.42	5.39	5.51	0	0	0.14	0.15	0.29	0.27	0.83	0.38	0	0	C
ogt.1	O-linked N-acetylglucosamine (GlcNAc) transferase, tandem duplicate 1	A0A0R4ISG3_DANRE	Danio rerio	118	6.48	6.67	5.43	0	0	5.91	6.98	6.4	5.55	0	0	1.73	0.77	0	0	3.15	1.85	0	0	C
mthfd1b	Methylenetetrahydrofolate dehydrogenase (NADP+-dependent) 1b	F1QXP5_DANRE	Danio rerio	101	6.85	7.08	6.29	6.57	6.05	6.8	7.31	6.99	6.67	5.26	5.57	5.54	0.47	6.9	3.42	12.9	3.63	0.83	0.5	C
lmnb2	Lamin B2	B3DFN3_DANRE	Danio rerio	66	6.58	6.63	5.73	0	0	6.03	6.83	6.62	0	0	0	2.12	0.6	0	0	4.92	2.74	0	0	C
slc25a5	Solute carrier family 25 alpha, member 5	Q8JHI0_DANRE	Danio rerio	33	7.15	7.18	6.78	7.29	7.11	7.32	8.16	7.08	6.71	6.44	6.47	11.97	6.22	36.53	4.08	32.61	26.71	8.23	1.58	C
myo1ca	Myosin Ic, paralog a	A0A0H2UKD8_DANRE	Danio rerio	120	6.63	6.25	5.53	5.55	0	5.59	7.3	6.34	6.21	0	0	1.66	1.28	0.66	0.09	5.7	2.78	0	0	C
rad21a	Double-strand-break repair protein rad21 homolog A	RA21A_DANRE	Danio rerio	72	7.06	6.87	5.19	0	0	6.19	7.41	6.35	0	0	0	4.1	4.09	0	0	7.53	5.41	0	0	C
capza1b	F-actin-capping protein subunit alpha	A0A0R4IEP3_DANRE	Danio rerio	36	6.95	0	0	5.6	0	5.64	6.86	6.21	0	0	0	0	0	0.75	0.11	2.94	0.36	0	0	C
stag1b	Stromal antigen 1b	E7FC33_DANRE	Danio rerio	144	6.33	6.34	3.88	0	0	5.33	6.87	5.47	0	0	0	0.86	0.78	0	0	1.89	1.98	0	0	C
tprb	Translocated promoter region b, nuclear basket protein	Q5RI09_DANRE	Danio rerio	266	5.84	6.08	5.06	0	0	5.31	6.67	5.47	0	0	0	0.47	0.09	0	0	1.27	1.1	0	0	C
pcxa	Pyruvate carboxylase	A0A0R4IFJ4_DANRE	Danio rerio	130	6.25	6.35	5.7	7.01	5.04	6.29	6.59	6.27	6.82	0	4.8	1.28	0.28	8.25	11.45	7.97	9.68	0	0	C
idh2	Isocitrate dehydrogenase 2 (NADP+), mitochondrial	E7F4R9_DANRE	Danio rerio	25	7.09	7.65	6.84	6.8	5.88	7.24	7.82	7.31	7.26	5.6	0	16.78	6.72	14.22	12.62	38.31	12.22	0	0	C
myo1b	Myosin IB	F1R617_DANRE	Danio rerio	128	6.44	5.8	5.39	5.46	0	5.84	6.83	5.89	5.81	0	0	1.02	0.9	0.83	0.34	2.04	0.85	0	0	C
krt99	Keratin 99	A5WUY5_DANRE	Danio rerio	52	6.38	5.47	0	0	0	5.58	6.41	6.45	0	0	0	0.96	1.17	0	0	2.87	2.47	0	0	C
top2b	DNA topoisomerase 2	Q1LUT2_DANRE	Danio rerio	182	6.19	6.12	5.19	4.04	0	5.54	6.45	5.99	0	0	0	0.74	0.36	0.28	0.37	1.42	0.25	0	0	C
kpnb1	Karyopherin (importin) beta 1	A0A0R4IMZ8_DANRE	Danio rerio	97	6.29	6.1	5.53	6.16	5.4	6.33	6.89	6.02	5.32	5.69	5.5	1.02	0.45	2.35	1.43	1.92	1.43	1.12	0.18	C
stag2b	Stromal antigen 2b	A0A0R4IZR5_DANRE	Danio rerio	147	6.03	5.95	4	0	0	5.19	6.67	5.68	0	0	0	0.41	0.38	0	0	1.43	0.93	0	0	C
ctnnb1	Catenin beta-1	CTNB1_DANRE	Danio rerio	86	6.36	0	0	5.05	0	5.66	6.56	5.35	5.35	0	0	0	0	0.47	0.34	0.87	0.65	0	0	C
copg2	Coatomer subunit gamma-2	COPG2_DANRE	Danio rerio	98	6.3	6.31	5.5	6.09	5.81	6.34	6.87	6.43	6.01	4.95	3.92	1.12	0.31	2.61	0.8	3.54	0.75	0.13	0.14	C
capza1a	F-actin-capping protein subunit alpha	Q6NWK1_DANRE	Danio rerio	33	6.83	0	0	0	0	5.47	6.83	6.21	0	0	0	0	0	0	0	2.84	0.21	0	0	C
nup133	Nucleoporin 133	F1QNV4_DANRE	Danio rerio	127	6.23	6.17	5	0	0	5.55	6.91	5.52	4.79	0	0	0.74	0.47	0	0	1.45	1.89	0	0	C
copb1	Coatomer subunit beta	COPB_DANRE	Danio rerio	107	6.14	5.57	5.17	5.94	5.57	6.29	6.62	6.34	6.15	4.31	0	0.54	0.43	1.95	0.99	3.16	1.19	0	0	C
akap12b	A kinase (PRKA) anchor protein 12b	A0A2R8Q9F2_DANRE	Danio rerio	172	5.59	5.58	5.15	5.86	4.77	5.92	6.38	5.88	5.25	4.54	0	0.3	0.14	0.99	0.72	0.93	0.38	0	0	C
lbr	Lamin B receptor	Q5RJ97_DANRE	Danio rerio	70	6.48	6.34	4.97	0	0	6	6.77	6.38	0	0	0	1.16	0.98	0	0	3.28	0.99	0	0	C
supt5h	Transcription elongation factor SPT5	A0A2R8QEY3_DANRE	Danio rerio	120	6.03	6.32	4.85	0	0	5.52	6.17	6.01	0	0	0	0.65	0.38	0	0	1.16	0.73	0	0	C
hspa9	Heat shock protein 9	F1QFC0_DANRE	Danio rerio	74	6.54	6.5	5.88	5.73	6.04	5.98	6.92	6.58	5.85	5.39	5.33	2.1	0.61	1.91	1.07	3.96	2.11	0.66	0.03	C
pycr1b	Pyrroline-5-carboxylate reductase	F1RDD0_DANRE	Danio rerio	34	6.57	7.22	5.97	6.4	5.74	6.54	7.49	7.12	6.78	0	0	4.37	2.66	4.04	2.14	17.59	3.99	0	0	C
nup98	Nucleoporin 98	A0A0R4IAQ8_DANRE	Danio rerio	195	5.77	6.02	4.36	0	0	5.36	6.61	5.1	0	0	0	0.33	0.22	0	0	1.01	1.14	0	0	C
xpo1a	Exportin 1 (CRM1 homolog, yeast) a	E7F0E8_DANRE	Danio rerio	123	5.95	5.22	0	0	0	5.37	6.16	5.75	0	0	0	0.37	0.42	0	0	0.78	0.21	0	0	C
wdr18	WD repeat-containing protein 18	WDR18_DANRE	Danio rerio	47	6.58	7.15	5.02	0	0	6.28	7.19	6.42	0	0	0	3.12	2.97	0	0	5.57	1.78	0	0	C
cad	Carbamoyl-phosphate synthetase 2, aspartate transcarbamylase, and dihydroorotase	U3JAV8_DANRE	Danio rerio	247	5.83	5.69	4.85	5.57	4.81	5.64	6.08	6.12	5.97	4.64	4.43	0.31	0.16	0.55	0.32	1.79	1.12	0.1	0.02	C
nup107	Nuclear pore complex protein	Q5RGI2_DANRE	Danio rerio	105	6.13	5.76	0	0	0	4.99	6.88	5.53	0	0	0	0.62	0.51	0	0	1.97	2	0	0	C
ftr86	FinTRIM family, member 86	F1R437_DANRE	Danio rerio	64	6.46	6.88	5.66	6.08	5.25	6.43	7.03	6.6	6.25	0	0	2.29	0.97	2.4	1.85	5.47	0.99	0	0	C
pola1	DNA polymerase	E7FB68_DANRE	Danio rerio	166	5.64	6.23	4.46	0	0	5.37	6.19	5.79	0	0	0	0.39	0.34	0	0	0.85	0.23	0	0	C
rb1	Retinoblastoma 1	F1Q9D6_DANRE	Danio rerio	102	6.19	6.56	4.78	0	0	5.79	6.58	6.05	0	0	0	0.97	0.72	0	0	1.77	0.11	0	0	C
dhx16	DEAH (Asp-Glu-Ala-His) box polypeptide 16	F1QU72_DANRE	Danio rerio	122	6.05	6.47	4.94	0	0	4.79	6.58	6.01	0	0	0	0.8	0.52	0	0	1.69	0.02	0	0	C
glrx3	Glutaredoxin 3	GLRX3_DANRE	Danio rerio	36	6.19	6.43	5.4	5.29	0	5.94	6.46	6.39	5.46	0	0	1.04	0.23	0.89	0.68	2.05	1.73	0	0	C
aco2	Aconitate hydratase, mitochondrial (Fragment)	F8W4M7_DANRE	Danio rerio	86	6.29	6.73	6.04	5.9	0	6.34	7.05	6.51	6.39	0	0	2.42	1	2.51	1.24	5.77	1.09	0	0	C
kpnb3	Karyopherin (importin) beta 3	B8JHR9_DANRE	Danio rerio	123	6.14	6.36	5.14	5.69	4.65	6.12	6.66	5.77	5.43	5.27	4.5	0.82	0.34	1.07	0.97	1.25	0.66	0.29	0.26	C
smc4	Structural maintenance of chromosomes protein	E7FGC2_DANRE	Danio rerio	146	5.92	6.19	5.27	4.8	0	5.86	6.63	5.89	4.87	0	0	0.63	0.06	0.62	0.7	1.13	0.85	0	0	C
xrn2	5'-3' exoribonuclease	A0A0R4ISJ3_DANRE	Danio rerio	109	5.79	5.43	0	0	0	5.42	6.65	5.34	0	0	0	0.29	0.24	0	0	1.16	1.14	0	0	C
rps26	40S ribosomal protein S26	Q6P6E2_DANRE	Danio rerio	13	7.53	0	0	0	0	7.07	7.59	6.51	0	0	0	0	0	0	0	11.31	8.51	0	0	C
nup205	Nucleoporin 205	A0A2R8QTU4_DANRE	Danio rerio	223	5.62	5.52	0	0	0	5.5	6.43	5.33	3.95	0	0	0.23	0.11	0	0	0.52	0.6	0	0	C
aclya	ATP-citrate synthase	F1QZ09_DANRE	Danio rerio	120	5.87	5.97	5.48	5.71	4.63	5.97	6.51	6.2	5.8	0	0	0.63	0.28	0.88	0.68	1.96	0.61	0	0	C
qars1	Glutaminyl-tRNA synthetase	B0UYD6_DANRE	Danio rerio	88	6.06	6.41	5.53	6.02	4.69	6.26	6.77	6.34	6.04	0	0	1.01	0.15	1.73	1.41	3.11	0.5	0	0	C
edc4	Enhancer of mRNA-decapping protein 4	A0A0R4IB26_DANRE	Danio rerio	152	6.02	6.57	5.47	4.41	0	5.88	7.04	5.89	5.55	0	0	1.12	0.48	0.61	0.79	2.39	2.15	0	0	C
arcn1b	Coatomer subunit delta	Q7ZU89_DANRE	Danio rerio	57	6.07	5.19	5.33	5.66	4.88	6.12	6.34	6.2	5.88	0	0	0.53	0.42	1.07	0.92	1.92	0.86	0	0	C
rbm22	Pre-mRNA-splicing factor RBM22	RBM22_DANRE	Danio rerio	47	6.26	6.56	0	0	0	5.52	6.78	6.22	0	0	0	1.48	0.21	0	0	2.68	0.06	0	0	C
gsna	Gelsolin a	F1QUM3_DANRE	Danio rerio	81	6.44	5.66	0	4.86	0	5.99	6.79	5.92	5.94	0	0	1.12	1.3	0.84	0.97	2.2	0.72	0	0	C
huwe1	HECT, UBA and WWE domain-containing E3 ubiquitin protein ligase 1 (Fragment)	F1QL68_DANRE	Danio rerio	488	5.19	5.71	4.78	5.13	4.09	5.34	5.65	5.6	4.8	0	0	0.18	0.06	0.22	0.16	0.34	0.27	0	0	C
lonp1	Lon protease homolog, mitochondrial	A0A0R4IH79_DANRE	Danio rerio	108	6.19	6.79	5.04	5.78	0	6.13	6.97	6.19	6.17	0	0	1.4	1.21	1.67	0.61	3.66	0.97	0	0	C
znf185	Zinc finger protein 185 with LIM domain	A0A0R4IJP7_DANRE	Danio rerio	117	5.14	0	4.71	5.24	0	5.44	6.54	5.2	5.29	0	0	0.13	0.04	0.4	0.05	0.79	0.67	0	0	C
gemin5	Gem (nuclear organelle)-associated protein 5	E9QH84_DANRE	Danio rerio	161	5.86	6.15	4.65	0	0	5.69	6.64	5.32	5.24	0	0	0.43	0.26	0	0	0.93	0.88	0	0	C
ncaph	Condensin complex subunit 2	A1L231_DANRE	Danio rerio	76	6.24	6.77	5.6	0	0	6.1	6.84	6.45	5.84	0	0	1.7	0.77	0	0	3.21	1.33	0	0	C
flot1a	Flotillin 1a	F1QEW4_DANRE	Danio rerio	47	6.04	5.78	0	6.23	5.5	5.71	6.83	5.8	6.08	0	0	0.54	0.38	1.74	1.54	2.48	1.27	0	0	C
fubp3	Far upstream element (FUSE)-binding protein 3	E7EYA8_DANRE	Danio rerio	62	6.31	6.13	4.38	0	0	5.56	6.49	5.99	0	0	0	0.73	0.73	0	0	1.48	0.19	0	0	C
eprs1	Glutamyl-prolyl-tRNA synthetase	F1QP23_DANRE	Danio rerio	187	5.4	4.87	5.16	5.51	4.93	5.87	5.58	5.78	5.32	4.76	4.79	0.22	0.21	0.69	0.45	0.58	0.41	0.17	0.03	C
ctnna1	Catenin (Cadherin-associated protein), alpha	Q9PVF8_DANRE	Danio rerio	101	5.73	6.08	4.33	5.34	4.38	5.33	6.31	5.57	5.09	0	0	0.33	0.24	0.29	0.2	0.62	0.27	0	0	C
gemin4	Gem (nuclear organelle)-associated protein 4	F1R759_DANRE	Danio rerio	119	5.65	6.57	5.12	0	0	5.47	6.62	6.12	5.68	0	0	0.79	0.73	0	0	1.8	0.38	0	0	C
rps19	Ribosomal protein S19	Q6PBW7_DANRE	Danio rerio	16	6.64	6.58	0	5.86	0	6.47	7.03	6.28	0	0	0	2.46	1.09	3.03	2.16	3.93	1.13	0	0	C
cpsf1	Cleavage and polyadenylation-specific factor 1	F6NXE7_DANRE	Danio rerio	163	5.66	5.94	0	0	0	4.8	6.02	5.76	0	0	0	0.36	0.03	0	0	0.71	0.35	0	0	C
mta1	Metastasis-associated 1	A0A2R8RTX5_DANRE	Danio rerio	70	6.13	6.04	4.8	0	0	5.41	6.29	5.84	0	0	0	0.56	0.4	0	0	1	0.21	0	0	C
aqr	Aquarius intron-binding spliceosomal factor	F1QQV6_DANRE	Danio rerio	177	5.56	0	0	0	0	0	4.9	4.66	0	0	0	0	0	0	0	0.06	0.03	0	0	C
dlat	Acetyltransferase component of pyruvate dehydrogenase complex	B3DIV6_DANRE	Danio rerio	69	6.11	6.66	5.52	5.24	4.87	5.74	6.62	6.19	6.1	4.96	4.78	1.33	0.58	0.48	0.34	2.65	0.89	0.21	0.03	C
poldip3	Polymerase (DNA-directed), delta-interacting protein 3	A0A0R4IDS3_DANRE	Danio rerio	49	6.13	6.34	5.05	0	0	5.62	6.58	5.87	0	0	0	0.77	0.37	0	0	1.45	0.33	0	0	C
lemd3	LEM domain-containing 3	Q5TZH9_DANRE	Danio rerio	94	5.83	6.23	5.01	5.54	5.1	6.16	6.75	5.91	5.32	0	0	0.52	0.22	1.11	1.01	1.47	0.95	0	0	C
ncapd3	Condensin-2 complex subunit D3	A0A2R8QA26_DANRE	Danio rerio	159	5.56	6.2	4.93	0	0	5.05	6.38	5.59	0	0	0	0.41	0.25	0	0	0.85	0.3	0	0	C
si:dkey-250d21.1	Si:dkey-250d21.1 (Fragment)	E7EYR8_DANRE	Danio rerio	82	5.67	6.38	5.42	0	0	5.76	6.64	5.94	0	0	0	0.75	0.37	0	0	1.68	0.36	0	0	C
rtca	RNA 3'-terminal phosphate cyclase	Q7ZUX5_DANRE	Danio rerio	39	6.66	6.68	6.02	5.63	0	6.51	6.96	6.81	5.96	0	0	2.91	0.69	2.97	2.94	5.78	4.31	0	0	C
phf8	Histone lysine demethylase PHF8	PHF8_DANRE	Danio rerio	114	5.86	6.47	5.16	0	0	4.88	7.17	5.86	0	0	0	0.77	0.48	0	0	3.86	3.77	0	0	C
tle2a	Si:ch211-81i17.1	B3DJR5_DANRE	Danio rerio	86	6.39	6.75	5.45	0	0	6	6.91	6.22	0	0	0	1.73	0.81	0	0	3.16	0.62	0	0	C
got2b	Aspartate aminotransferase	F1QCD4_DANRE	Danio rerio	47	5.76	0	5.56	6.09	4.98	6.49	6.29	6.67	6.23	0	0	0.78	0.5	2.55	2.28	4.47	3.44	0	0	C
arid3a	AT-rich interactive domain-containing protein 3A	A0A0N4STX9_DANRE	Danio rerio	58	6.62	0	0	0	0	0	4.82	6.1	0	0	0	0	0	0	0	1.04	1.44	0	0	C
xab2	Similar to Xab2 protein	Q1LY92_DANRE	Danio rerio	99	5.59	6.23	4.18	0	0	5.11	6.13	5.91	0	0	0	0.36	0.36	0	0	0.96	0.51	0	0	C
actn4	Actinin, alpha 4	Q7SYE2_DANRE	Danio rerio	104	5.76	5.17	5.4	5.61	4.45	6.14	6.43	5.7	5.51	0	0	0.42	0.35	1.01	1.03	0.98	0.2	0	0	C
ufl1	E3 UFM1-protein ligase 1	F1Q9C7_DANRE	Danio rerio	89	5.63	6.07	4.58	5.62	5.16	6.16	6.21	5.99	5.71	0	0	0.32	0.2	1.17	0.95	1.26	0.47	0	0	C
mdn1	Midasin	F1QMM1_DANRE	Danio rerio	622	4.74	4.95	3.63	0	0	3.68	4.85	4.91	0	0	0	0.03	0.02	0	0	0.08	0.07	0	0	C
glyctk	Glycerate kinase	F8W2P6_DANRE	Danio rerio	56	5.94	6.49	5.44	5.34	0	5.79	6.98	5.94	5.55	0	0	0.96	0.38	0.7	0.36	2.23	1.76	0	0	C
csde1	Cold shock domain-containing E1, RNA-binding	A0A2R8QTF0_DANRE	Danio rerio	97	5.91	5.94	4.99	4.78	0	5.81	6.52	5.83	5.46	0	0	0.43	0.15	0.56	0.62	1.14	0.32	0	0	C
actr1	Actin-related protein 1, centractin	Q7ZUZ2_DANRE	Danio rerio	42	6.02	0	0	5.28	0	0	5.44	5.16	0	0	0	0	0	0	0	0.18	0.08	0	0	C
ap2a1	AP-2 complex subunit alpha	X1WD71_DANRE	Danio rerio	106	5.28	0	4.77	5.1	0	5.67	6.06	5.45	0	0	0	0.16	0.03	0.49	0.33	0.48	0.03	0	0	C
eif3f	Eukaryotic translation initiation factor 3, subunit F (Fragment)	R4GEX4_DANRE	Danio rerio	31	6.22	5.84	0	5.39	0	5.84	6.61	5.89	0	0	0	0.77	0.65	0.79	0.4	1.54	0.36	0	0	C
uhrf1	E3 ubiquitin-protein ligase UHRF1	UHRF1_DANRE	Danio rerio	87	6.02	6.44	4.83	0	0	5.86	6.34	6.05	0	0	0	0.74	0.51	0	0	1.42	0.63	0	0	C
cratb	Carnitine O-acetyltransferase b	A0A0R4ILX2_DANRE	Danio rerio	68	5.5	5.79	0	4.69	0	5.64	6.15	4.69	5.84	0	0	0.25	0.03	0.39	0.41	0.9	0.99	0	0	C
myo1d	Unconventional myosin-Id	MYO1D_DANRE	Danio rerio	116	5.56	0	0	0	0	0	6.11	4.69	4.81	0	0	0	0	0	0	0.28	0.26	0	0	C
cdk5rap3	CDK5 regulatory subunit-associated protein 3	A0A2R8RUD8_DANRE	Danio rerio	57	5.73	5.94	0	0	0	0	6.09	5.79	0	0	0	0.39	0.01	0	0	0.78	0.33	0	0	C
nob1	NIN1 (RPN12)-binding protein 1 homolog	I3ISV3_DANRE	Danio rerio	49	5.94	6.06	0	0	0	5.84	6.56	5.61	0	0	0	0.58	0.09	0	0	1.14	0.65	0	0	C
pum1	Pumilio RNA-binding family member 1	A0A0R4IWL6_DANRE	Danio rerio	123	5.69	6.26	4.77	0	0	5.77	6.46	5.44	0	0	0	0.45	0.32	0	0	0.86	0.58	0	0	C
cst14a.2	Cystatin 14a, tandem duplicate 2	A7MCL7_DANRE	Danio rerio	11	6.53	6.43	6.13	0	0	0	6.88	6.77	0	0	0	2.62	1.5	0	0	6.46	4.42	0	0	C
ngdn	Neuroguidin	NGDN_DANRE	Danio rerio	36	6.29	0	0	0	0	0	5.91	5.08	0	0	0	0	0	0	0	0.28	0.11	0	0	C
hip1rb	Huntingtin-interacting protein 1-related b	A0A0R4IKR8_DANRE	Danio rerio	120	5.34	5.16	4.63	5.4	5.58	5.82	5.97	5.8	5.8	4.87	4.5	0.12	0.05	0.88	0.31	1.09	0.7	0.14	0.06	C
ubr4	Uncharacterized protein	A0A2R8QHT3_DANRE	Danio rerio	573	4.44	0	0	4.47	0	5.07	5.17	5.26	4.89	0	0	0	0	0.12	0.09	0.2	0.12	0	0	C
kntc1	Kinetochore-associated 1	A0A0R4IHW6_DANRE	Danio rerio	259	4.87	5.69	3.73	4.51	0	5.04	5.96	5.32	5.21	0	0	0.1	0.11	0.12	0.07	0.4	0.06	0	0	C
myo18ab	Myosin XVIIIAb	X1WCS2_DANRE	Danio rerio	284	5.08	5.18	3.49	0	0	4.82	6.05	5.41	5.37	0	0	0.05	0.04	0	0	0.53	0.13	0	0	C
actr2a	Actin-related protein 2-A	ARP2A_DANRE	Danio rerio	45	6.21	0	0	5.24	0	0	6.55	5.2	0	0	0	0	0	0	0	0.92	0.93	0	0	C
dars1	Aspartyl-tRNA synthetase	F1R246_DANRE	Danio rerio	61	5.39	4.2	5.29	0	0	5.56	6.06	5.97	4.66	0	0	0.26	0.31	0	0	0.72	0.72	0	0	C
si:ch211-266o15.1	Si:ch211-266o15.1	E7FA89_DANRE	Danio rerio	161	5.58	6.24	4.9	0	0	5.19	6.41	5.65	0	0	0	0.43	0.29	0	0	0.93	0.28	0	0	C
eif4g2b	Eukaryotic translation initiation factor 4, gamma 2b	A0A0R4IBA9_DANRE	Danio rerio	99	5.27	6.12	0	5.12	0	5.78	6.53	5.6	5.35	0	0	0.36	0.32	0.61	0.47	0.93	0.49	0	0	C
idh3g	Isocitrate dehydrogenase [NAD] subunit, mitochondrial	F1QZA4_DANRE	Danio rerio	43	5.98	6.27	5.48	5.59	0	5.38	6.85	5.97	6.35	0	0	0.83	0.12	0.59	0.31	3.68	2.5	0	0	C
nsfa	N-ethylmaleimide-sensitive factor	B7ZV62_DANRE	Danio rerio	83	4.94	5.42	0	4.97	4.57	5.37	5.83	5.67	5.51	0	0	0.09	0.04	0.22	0.13	0.67	0.33	0	0	C
plk1	Serine/threonine-protein kinase PLK	Q6DRK7_DANRE	Danio rerio	68	5.76	6.45	0	0	0	5.21	6.99	5.36	0	0	0	0.84	0.59	0	0	2.37	2.82	0	0	C
hspa14	Heat shock 70 kDa protein 14	A0A2R8QL69_DANRE	Danio rerio	54	5.24	5.55	0	4.88	0	5.18	5.45	5.33	0	0	0	0.14	0.02	0.2	0.06	0.24	0.16	0	0	C
rangap1b	Ran GTPase-activating protein 1b	A0A2R8QT01_DANRE	Danio rerio	62	5.45	6.01	0	0	0	5.82	0	6.06	5.68	0	0	0.33	0.17	0	0	1.62	0.35	0	0	C
eif3d	Eukaryotic translation initiation factor 3 subunit D	EIF3D_DANRE	Danio rerio	64	6.01	5.12	5.18	0	0	5.88	6.18	5.79	0	0	0	0.43	0.35	0	0	0.83	0.24	0	0	C
tardbpl	TAR DNA-binding protein,-like	A0A2R8PYV5_DANRE	Danio rerio	35	5.65	6.66	0	0	0	6.33	6.96	6.48	0	0	0	1.18	1.2	0	0	4.51	0.68	0	0	C
celf1	CUGBP Elav-like family member 1	CELF1_DANRE	Danio rerio	54	5.39	0	0	0	0	5.08	5.6	5.64	0	0	0	0	0	0	0	0.45	0.38	0	0	C
orc5	Origin recognition complex, subunit 5	Q6P0X9_DANRE	Danio rerio	51	5.73	6.15	0	0	0	4.28	6.58	5.21	0	0	0	0.51	0.17	0	0	0.98	1.01	0	0	C
smad5	Mothers against decapentaplegic homolog 5	SMAD5_DANRE	Danio rerio	52	5.95	6.44	5.07	0	0	5.05	6.54	5.85	0	0	0	0.75	0.44	0	0	1.34	0.27	0	0	C
eif2b4	Eukaryotic translation initiation factor 2B, subunit 4 delta	Q5RIE1_DANRE	Danio rerio	60	5.71	5.45	0	5.32	0	5.89	6.05	6.17	5.91	0	0	0.25	0.18	0.82	0.55	1.75	1.08	0	0	C
chtf18	CTF18, chromosome transmission fidelity factor 18 homolog (S. cerevisiae)	A0A286YA00_DANRE	Danio rerio	109	4.86	6.11	0	0	0	0	5.79	6.08	0	0	0	0.31	0.37	0	0	1.13	1.21	0	0	C
chd1	Chromodomain helicase DNA-binding protein 1	A0A0R4IAE4_DANRE	Danio rerio	204	5.63	5.68	0	0	0	0	6.15	5.45	0	0	0	0.26	0.07	0	0	0.54	0.12	0	0	C
nudcd1	NudC domain-containing protein 1	A8E7L6_DANRE	Danio rerio	66	6.21	5.3	0	0	0	0	5.71	6.14	0	0	0	0.64	0.77	0	0	1.26	1.46	0	0	C
rbm12	RNA-binding motif protein 12	A0A0R4INU1_DANRE	Danio rerio	94	5.68	5.77	0	0	0	0	6.35	5.56	0	0	0	0.31	0.06	0	0	0.8	0.29	0	0	C
ptbp2b	Polypyrimidine tract-binding protein 2b	A5PM68_DANRE	Danio rerio	58	5.84	6.2	0	4.93	0	5.34	6.34	6.39	0	0	0	0.6	0.13	0.26	0.11	2.5	2.16	0	0	C
ino80db	INO80 complex subunit D-B	A0A2R8RNT6_DANRE	Danio rerio	83	5.46	5.29	4.85	5.77	4.74	5.76	6.29	5.56	5.52	0	4.56	0.17	0.08	0.76	0.55	0.81	0.19	0	0	C
usp10	Ubiquitin-specific peptidase 10	A0A0R4IVE2_DANRE	Danio rerio	94	5.88	6.39	5.43	5.91	5.07	6.21	6.39	6.67	6.03	0	0	0.83	0.26	1.51	1.11	3.96	3.41	0	0	C
dspa	Desmoplakin a	F8W4Q1_DANRE	Danio rerio	235	4.72	4.92	0	0	0	4.52	5.56	5.23	4.89	0	0	0.04	0	0	0	0.22	0.06	0	0	C
dicer1	Endoribonuclease Dicer	A0A2U3TVQ4_DANRE	Danio rerio	211	4.86	5.36	0	0	0	5.09	5.77	5.1	4.72	0	0	0.08	0.03	0	0	0.21	0.05	0	0	C
gbf1	Golgi brefeldin A-resistant guanine nucleotide exchange factor 1	A0A286Y9X1_DANRE	Danio rerio	208	4.37	0	0	0	0	0	5.48	4.7	4.88	0	0	0	0	0	0	0.14	0.07	0	0	C
brwd3	Uncharacterized protein	A0A2R8RSE1_DANRE	Danio rerio	182	0	6.04	0	0	0	4.59	5.5	5.24	0	0	0	0	0	0	0	0.21	0.11	0	0	C
casp3a	Caspase 3, apoptosis-related cysteine peptidase a	B8JK21_DANRE	Danio rerio	31	5.8	5.85	0	0	0	6.16	6.44	5.89	0	0	0	0.39	0.11	0	0	1.25	0.06	0	0	C
suclg1	Succinate--CoA ligase [ADP/GDP-forming] subunit alpha, mitochondrial	B8JI00_DANRE	Danio rerio	34	6.07	6.3	0	5.3	0	5.88	6.9	6.07	0	0	0	0.88	0.02	0.8	0.55	2.72	1.12	0	0	C
gspt1l	G1 to S phase transition 1	Q7T358_DANRE	Danio rerio	64	5.62	5.62	0	5.25	0	4.65	0	5.38	5.25	0	0	0.24	0.09	0.22	0.21	0.45	0.08	0	0	C
trim71	E3 ubiquitin-protein ligase TRIM71	LIN41_DANRE	Danio rerio	91	0	6.07	0	0	0	0	6.42	0	4.95	0	0	0	0	0	0	0.71	0.64	0	0	C
pak1ip1	p21-activated protein kinase-interacting protein 1-like	PK1IP_DANRE	Danio rerio	41	4.98	0	0	0	0	5.25	5.66	5.88	0	0	0	0	0	0	0	0.73	0.74	0	0	C
eif3g	Eukaryotic translation initiation factor 3 subunit G	EIF3G_DANRE	Danio rerio	33	5.37	0	0	0	0	0	5.52	5.09	0	0	0	0	0	0	0	0.17	0.04	0	0	C
ascc3	Activating signal cointegrator 1 complex subunit 3	E7FCJ6_DANRE	Danio rerio	231	4.66	5.51	0	0	0	0	6.21	4.5	0	0	0	0.09	0.08	0	0	0.39	0.48	0	0	C
ints3	Integrator complex subunit 3	INT3_DANRE	Danio rerio	116	5.31	5.33	0	0	0	4.98	5.74	5.33	0	0	0	0.12	0.04	0	0	0.3	0.08	0	0	C
jarid2b	Protein Jumonji	G1K2S7_DANRE	Danio rerio	147	5.28	5.7	0	0	0	0	6.32	4.6	0	0	0	0.18	0.06	0	0	0.49	0.6	0	0	C
foxp4	Forkhead box P4	B3DJK9_DANRE	Danio rerio	77	0	5.36	0	0	0	0	5.52	5.34	0	0	0	0	0	0	0	0.25	0.15	0	0	C
usf2	Upstream transcription factor 2, c-fos-interacting	Q1L959_DANRE	Danio rerio	36	5.66	5.95	0	0	0	0	6.09	5.7	0	0	0	0.37	0.04	0	0	0.68	0.19	0	0	C
tpra	Translocated promoter region a, nuclear basket protein	A0A0R4IYL8_DANRE	Danio rerio	267	4.78	5.56	0	0	0	4.69	6.02	4.9	0	0	0	0.1	0.08	0	0	0.29	0.23	0	0	C
pip5k1aa	Phosphatidylinositol-4-phosphate 5-kinase, type I, alpha	Q503I3_DANRE	Danio rerio	62	5.66	0	0	5.17	5.42	5.47	6.19	5.58	5.46	0	0	0	0	0.51	0.22	0.72	0.11	0	0	C
fubp1	Far upstream element (FUSE)-binding protein 1	Q6P2A9_DANRE	Danio rerio	67	6.04	0	0	0	0	0	5.94	5.26	0	0	0	0	0	0	0	0.34	0.06	0	0	C
rps6ka1	Ribosomal protein S6 kinase	A0A2R8QDF2_DANRE	Danio rerio	86	5.25	6.36	5.12	0	0	5.35	6.34	6.29	5.38	0	0	0.52	0.46	0	0	1.62	1.38	0	0	C
iqgap2	IQ motif-containing GTPase-activating protein 2	A2CE93_DANRE	Danio rerio	192	4.59	0	0	4.61	0	4.65	0	4.74	5.03	0	0	0	0	0.08	0.01	0.2	0.15	0	0	C
nkrf	NFKB-repressing factor	A0A0R4IUL8_DANRE	Danio rerio	97	0	5.95	0	0	0	4.55	6.02	5.54	0	0	0	0	0	0	0	0.52	0.07	0	0	C
rtcb	tRNA-splicing ligase RtcB homolog	RTCB_DANRE	Danio rerio	55	5.34	0	0	0	0	0	6.07	4.88	0	0	0	0	0	0	0	0.32	0.28	0	0	C
rnf2	E3 ubiquitin-protein ligase RING2	A0A0H2UKC6_DANRE	Danio rerio	38	5.23	0	0	0	0	5.75	6.2	5.24	0	0	0	0	0	0	0	0.5	0.3	0	0	C
psma8	Proteasome subunit alpha type	Q6P0I2_DANRE	Danio rerio	28	5.42	0	0	5.36	0	0	5.64	5.22	0	0	0	0	0	0	0	0.23	0.06	0	0	C
virma	Vir-like m6A methyltransferase-associated (Fragment)	F1QA29_DANRE	Danio rerio	202	0	5.44	4.47	0	0	5.12	5.97	5.41	0	0	0	0.11	0.02	0	0	0.42	0.01	0	0	C
znf281a	Zinc finger protein 281a	E7F1T3_DANRE	Danio rerio	91	5.47	0	0	0	0	0	5.78	5.32	0	0	0	0	0	0	0	0.31	0.05	0	0	C
idh3b	Isocitrate dehydrogenase [NAD] subunit, mitochondrial	A0A2R8PY75_DANRE	Danio rerio	42	5.14	5.86	0	5.01	0	5.29	6.1	0	5.53	0	0	0.21	0.16	0.26	0.06	0.77	0.3	0	0	C
mre11a	Double-strand break repair protein	A0A0R4ITV5_DANRE	Danio rerio	80	5.5	0	0	0	0	0	5.65	4.46	0	0	0	0	0	0	0	0.12	0.1	0	0	C
xrn1	5'-3' exoribonuclease 1	F1Q4U5_DANRE	Danio rerio	191	4.71	5.18	3.79	0	0	4.93	6.01	5.27	3.99	0	0	0.04	0.02	0	0	0.26	0.21	0	0	C
iqgap3	IQ motif-containing GTPase-activating protein 3	A0A0G2KFQ1_DANRE	Danio rerio	188	4.66	5.52	0	0	0	5.04	6.2	5.72	5.27	0	0	0.09	0.08	0	0	0.7	0.16	0	0	C
gcn1	GCN1 activator of EIF2AK4	F1R8B4_DANRE	Danio rerio	281	4.19	4.43	3.78	4.87	0	5.46	5.58	5.51	4.95	0	0	0.01	0	0.3	0.21	0.32	0.19	0	0	C
snx4	Sorting nexin 4	B0S5M0_DANRE	Danio rerio	50	4.81	0	0	4.63	0	0	5.55	4.93	4.72	0	0	0	0	0	0	0.15	0.01	0	0	C
msh6	MutS homolog 6 (E. coli)	A0A0R4IAE0_DANRE	Danio rerio	153	5.41	5.44	0	0	0	5	5.42	5.78	0	0	0	0.16	0.05	0	0	0.55	0.62	0	0	C
zw10	Zw10 kinetochore protein	F1QYH5_DANRE	Danio rerio	87	5.23	5.36	0	4.92	0	5.54	6.3	5.97	4.54	0	0	0.11	0.02	0.36	0.26	0.84	0.72	0	0	C
sucla2	Succinate--CoA ligase [ADP-forming] subunit beta, mitochondrial	Q6PBI0_DANRE	Danio rerio	50	5.78	6	0	0	0	5.96	6.54	5.8	5.9	0	0	0.44	0	0	0	1.62	0.63	0	0	C
stat3	Signal transducer and activator of transcription	O93599_DANRE	Danio rerio	92	4.96	5.84	4.51	0	0	0	5.83	5.57	0	0	0	0.16	0.13	0	0	0.46	0.22	0	0	C
elp1	Elongator complex protein 1	A0A0R4IJ07_DANRE	Danio rerio	147	5.03	5.19	0	0	0	5	0	5	4.72	0	0	0.07	0.01	0	0	0.16	0.01	0	0	C
rpl14	Ribosomal protein L14	A8E526_DANRE	Danio rerio	16	6.03	0	0	0	0	0	6.67	5.57	5.64	0	0	0	0	0	0	1.31	0.73	0	0	C
eif2a	Eukaryotic translation initiation factor 2A	EIF2A_DANRE	Danio rerio	64	5.42	5.88	0	5.11	0	5.27	5.97	5.82	4.61	0	0	0.27	0.1	0.28	0.02	0.54	0.5	0	0	C
ago2	Protein argonaute-2	E7EXY4_DANRE	Danio rerio	99	4.93	5.9	0	0	0	5.08	6.3	5.05	0	0	0	0.21	0.21	0	0	0.53	0.49	0	0	C
scinlb	Scinderin-like b	A5PMZ3_DANRE	Danio rerio	79	5.24	5.73	0	5.34	0	5.82	6.84	5.75	5.91	0	0	0.18	0.08	0.74	0.42	2.1	1.07	0	0	C
zc3h7bb	Zinc finger CCCH-type-containing 7Bb	E7F4T4_DANRE	Danio rerio	100	5.49	5.94	4.64	3.98	0	5.35	6.5	4.76	4.78	0	0	0.25	0.13	0.19	0.23	0.55	0.72	0	0	C
fanci	FA complementation group I	F1R3B9_DANRE	Danio rerio	148	0	5.86	0	0	0	4.59	5.25	4.94	0	0	0	0	0	0	0	0.11	0.05	0	0	C
atxn2l	Ataxin 2-like	F1QA42_DANRE	Danio rerio	107	5.4	5.84	4.98	0	0	5.66	7.78	5.39	0	0	0	0.26	0.07	0	0	13.4	18.38	0	0	C
zc3h7a	Zinc finger CCCH-type-containing 7A	A0A0R4IWM4_DANRE	Danio rerio	112	5.22	5.76	0	0	0	0	6.44	5.03	0	0	0	0.19	0.09	0	0	0.7	0.74	0	0	C
serpinb1l3	Serpin peptidase inhibitor, clade B (ovalbumin), member 1,-like 3	Q7T309_DANRE	Danio rerio	43	5.6	0	0	0	0	5.3	6.18	5.67	5.52	0	0	0	0	0	0	0.8	0.14	0	0	C
elp3	Elongator complex protein 3	ELP3_DANRE	Danio rerio	62	3.95	0	0	0	0	0	5.2	5.06	0	0	0	0	0	0	0	0.13	0.08	0	0	C
lrpprc	Leucine-rich pentatricopeptide repeat-containing	F5H8N4_DANRE	Danio rerio	164	5.01	5.64	4.97	4.81	0	5.52	6.29	5.87	5.71	0	0	0.19	0.11	0.33	0.27	1.19	0.31	0	0	C
bptf	Bromodomain PHD finger transcription factor	E7F366_DANRE	Danio rerio	321	4.79	5.47	0	0	0	0	5.58	5	0	0	0	0.09	0.06	0	0	0.17	0	0	0	C
cdk7	Cdk7	Q2V6H0_DANRE	Danio rerio	39	5.63	5.72	0	0	0	0	5.89	5.79	0	0	0	0.28	0.06	0	0	0.68	0.48	0	0	C
arhgef2	Rho/rac guanine nucleotide exchange factor (GEF) 2	A0A2R8Q3N3_DANRE	Danio rerio	103	5.04	0	0	0	0	5.05	5.86	4.73	0	0	0	0	0	0	0	0.2	0.16	0	0	C
tsr1	TSR1 ribosome maturation factor	A0A0R4IKX4_DANRE	Danio rerio	93	5.08	0	0	0	0	0	5.16	5.26	0	0	0	0	0	0	0	0.18	0.17	0	0	C
nfs1	NFS1 cysteine desulfurase	Q1LYQ9_DANRE	Danio rerio	50	5.72	5.78	5.06	5.13	0	5.38	6.32	5.84	5.72	0	0	0.34	0.06	0.33	0.06	1.2	0.3	0	0	C
iars1	Isoleucyl-tRNA synthetase	F1QSY7_DANRE	Danio rerio	145	5.43	0	4.63	4.66	0	5.63	5.26	6.64	5.46	0	4.61	0.17	0.05	0.38	0.4	2.7	3.9	0	0	C
itgav	Integrin, alpha V	B8JLK8_DANRE	Danio rerio	115	0	0	0	8.06	7.93	8.14	9.32	8.66	8.56	0	0	0	0	230.61	15.4	904.97	146.8	0	0	C
itgb3b	Integrin beta	B3DIP9_DANRE	Danio rerio	88	0	0	0	0	0	0	9.13	8.41	8.2	0	0	0	0	0	0	490.47	92.36	0	0	C
cnot1	CCR4-NOT transcription complex subunit 1	CNOT1_DANRE	Danio rerio	267	0	5.61	0	0	0	4.98	5.98	5.56	5.03	0	0	0	0	0	0	0.44	0.15	0	0	C
rars1	Arginyl-tRNA synthetase	F1QLT9_DANRE	Danio rerio	76	0	5.27	5.2	5.26	5	5.76	5.71	6	5.82	5.08	4.88	0.29	0.29	0.52	0.33	1.26	0.9	0.27	0.05	C
golgb1	Golgin B1	F1QMB4_DANRE	Danio rerio	387	0	4.39	0	0	0	4.14	5.96	4.01	3.69	0	0	0	0	0	0	0.15	0.22	0	0	C
rnf213a	E3 ubiquitin-protein ligase rnf213-alpha	R213A_DANRE	Danio rerio	597	0	0	0	0	0	0	4.14	0	3.82	0	0	0	0	0	0	0.01	0.01	0	0	C
etfa	Electron transfer flavoprotein subunit alpha	Q7ZUS9_DANRE	Danio rerio	35	0	6.86	0	5.91	0	5.73	6.81	6.18	5.78	0	0	0	0	1.27	0.6	2.36	0.56	0	0	C
trap1	TNF receptor-associated protein 1	F1Q9X9_DANRE	Danio rerio	82	0	0	0	0	0	0	7.3	6.49	6.17	0	0	0	0	0	0	6.02	2.43	0	0	C
ddx39ab	DEAD (Asp-Glu-Ala-Asp) box polypeptide 39Ab	F6NVB9_DANRE	Danio rerio	49	0	0	0	5.77	0	0	6.26	5.63	0	0	0	0	0	0	0	0.75	0.08	0	0	C
zgc:162509	Zgc:162509	F1QY25_DANRE	Danio rerio	78	0	5.55	0	0	4.69	5.48	5.95	5.26	0	4.64	4.83	0	0	0.3	0.23	0.35	0.07	0.16	0.07	C
atp6v0e1	Ribosomal protein L26	Q7SXA1_DANRE	Danio rerio	17	0	6.99	0	0	0	5.71	0	6.16	5.2	0	0	0	0	0	0	1.4	1.34	0	0	C
hectd1	HECT domain-containing 1	Q8JFV5_DANRE	Danio rerio	285	0	0	0	0	0	4.41	5.67	5.17	4.89	0	0	0	0	0	0	0.22	0.02	0	0	C
kmt2bb	Histone-lysine N-methyltransferase	F8W580_DANRE	Danio rerio	418	0	5.26	0	0	0	0	5.12	4.36	0	0	0	0	0	0	0	0.05	0.01	0	0	C
lars1b	Leucyl-tRNA synthetase b	F1QFN3_DANRE	Danio rerio	91	0	5.15	0	5.37	0	5.47	5.19	5.54	5.66	0	0	0	0	0.47	0.02	0.65	0.62	0	0	C
setdb1a	Histone-lysine N-methyltransferase SETDB1-A	F1R772_DANRE	Danio rerio	160	0	5.47	0	0	0	0	5.27	4.33	0	0	0	0	0	0	0	0.06	0.03	0	0	C
dnm2a	Dynamin 2a	A0A0R4IIR1_DANRE	Danio rerio	97	0	5.51	0	4.87	0	0	5.66	5.48	0	0	0	0	0	0	0	0.35	0.21	0	0	C
idh3a	Isocitrate dehydrogenase [NAD] subunit, mitochondrial	Q6NV33_DANRE	Danio rerio	40	0	0	5.19	5.64	4.97	5.76	5.88	5.93	5.9	0	0	0	0	0.68	0.36	1.34	0.98	0	0	C
nf1a	Neurofibromin 1a	E7FBD0_DANRE	Danio rerio	313	0	4.94	0	0	0	0	5.76	4.37	0	0	0	0	0	0	0	0.15	0.15	0	0	C
rbm5	RNA-binding motif protein 5	A0A0G2KUM0_DANRE	Danio rerio	93	0	6.15	0	0	0	0	5.63	5.1	0	0	0	0	0	0	0	0.2	0.01	0	0	C
flnb	Filamin B	A0A0G2L974_DANRE	Danio rerio	214	0	0	0	0	0	4.47	5.54	4.82	3.94	0	0	0	0	0	0	0.1	0.06	0	0	C
ints1	Integrator complex subunit 1	A0A0R4IJ75_DANRE	Danio rerio	245	0	5.53	0	0	0	3.99	5.31	4.91	0	0	0	0	0	0	0	0.11	0.03	0	0	C
ddx20	Probable ATP-dependent RNA helicase DDX20	A0A286Y8P8_DANRE	Danio rerio	91	0	6.19	0	0	0	5.72	6.68	5.68	0	0	0	0	0	0	0	1.45	0.95	0	0	C
sec24a	SEC24 homolog A, COPII coat complex component	A0A0R4ICL5_DANRE	Danio rerio	118	0	5.92	5.04	0	0	4.99	6.11	5.89	5.41	0	0	0.35	0.01	0	0	0.86	0.37	0	0	C
ddx56	DEAD (Asp-Glu-Ala-Asp) box helicase 56	Q6DRE7_DANRE	Danio rerio	63	0	5.98	0	0	0	0	5.84	5.74	0	0	0	0	0	0	0	0.61	0.43	0	0	C
nup88	Nucleoporin 88	A2CEI4_DANRE	Danio rerio	81	0	0	0	0	0	5.15	5.79	5.04	0	0	0	0	0	0	0	0.22	0.06	0	0	C
si:ch73-18b11.1	Si:ch73-18b11.1	A0A0R4IM03_DANRE	Danio rerio	104	0	4.72	0	0	0	0	5.75	5.44	4.78	0	0	0	0	0	0	0.29	0.14	0	0	C
im:7147486	Im:7147486	E7F453_DANRE	Danio rerio	143	0	5.94	0	0	0	0	5.62	4.22	0	0	0	0	0	0	0	0.11	0.11	0	0	C
uqcrc2b	Ubiquinol-cytochrome c reductase core protein 2b	Q6IQ59_DANRE	Danio rerio	48	0	5.78	0	4.9	0	5.35	0	5.43	5.22	0	0	0	0	0.26	0.13	0.46	0.03	0	0	C
ankhd1	Ankyrin repeat and KH domain-containing 1	A0A0R4IUB2_DANRE	Danio rerio	272	0	4.85	0	0	0	0	6.01	4.79	4.63	0	0	0	0	0	0	0.23	0.2	0	0	C
uqcrc1	Ubiquinol-cytochrome c reductase core protein 1	A0A2R8Q5U6_DANRE	Danio rerio	55	0	5.91	0	0	0	5.57	6.16	5.78	5.94	0	0	0	0	0	0	1.38	0.99	0	0	C
taf6	TAF6 RNA polymerase II, TATA box-binding protein (TBP)-associated factor	A0A2R8Q9X1_DANRE	Danio rerio	67	0	5.77	0	0	0	0	5.86	4.65	0	0	0	0	0	0	0	0.2	0.18	0	0	C
ddx43	DEAD (Asp-Glu-Ala-Asp) box polypeptide 43	B8A609_DANRE	Danio rerio	79	0	6.27	0	0	0	5.7	6.03	5.57	4.85	0	0	0	0	0	0	0.43	0.21	0	0	C
oga	O-GlcNAcase	A0A2R8RWC3_DANRE	Danio rerio	106	0	5.53	0	0	0	4.66	5.5	4.61	4.4	0	0	0	0	0	0	0.09	0.04	0	0	C
smek1	Serine/threonine-protein phosphatase 4 regulatory subunit 3	PP4R3_DANRE	Danio rerio	94	0	6.2	0	0	0	5.17	5.74	5.83	0	0	0	0	0	0	0	0.68	0.62	0	0	C
dis3l2	DIS3-like exonuclease 2	E7F350_DANRE	Danio rerio	111	0	5.43	0	0	0	5	5.28	5.62	4.94	0	0	0	0	0	0	0.34	0.31	0	0	C
si:ch211-11k18.4	Si:ch211-11k18.4	E7F0T8_DANRE	Danio rerio	51	0	0	0	0	0	6.13	6.03	5.65	0	0	0	0	0	0	0	0.61	0.19	0	0	C
mrto4	Ribosome assembly factor mrt4	F1QTS9_DANRE	Danio rerio	28	0	0	0	0	0	0	6.35	5.47	0	0	0	0	0	0	0	0.73	0.36	0	0	C
znf770	Zinc finger protein 770	E9QH90_DANRE	Danio rerio	136	0	5.57	0	0	0	0	5.52	4.36	0	0	0	0	0	0	0	0.09	0.08	0	0	C
zc3h13	Zinc finger CCCH-type-containing 13	A0A0R4IY72_DANRE	Danio rerio	205	0	5.55	0	0	0	0	5.33	4.92	0	0	0	0	0	0	0	0.12	0.03	0	0	C
zmym2	Zinc finger, MYM-type 2	B0S766_DANRE	Danio rerio	149	0	5.65	0	0	0	3.8	4.52	4.63	0	0	0	0	0	0	0	0.04	0.04	0	0	C
tnpo3	Transportin 3	A0A2R8QLV3_DANRE	Danio rerio	103	0	5.7	0	0	0	4.5	5.55	5.1	0	0	0	0	0	0	0	0.18	0.03	0	0	C
trim25	Tripartite motif-containing 25	A0A0R4IKI3_DANRE	Danio rerio	74	0	0	0	0	0	0	6.22	4.13	4.89	0	0	0	0	0	0	0.33	0.37	0	0	C
si:dkey-222l13.1	Si:dkey-222l13.1	F1QFN1_DANRE	Danio rerio	125	0	5.47	0	0	0	0	5.29	4.53	0	0	0	0	0	0	0	0.07	0.02	0	0	C
rimklb	Beta-citrylglutamate synthase B	RIMKB_DANRE	Danio rerio	44	0	6.06	0	0	0	0	6.26	5.36	0	0	0	0	0	0	0	0.59	0.3	0	0	C
dnajc2	DnaJ homolog subfamily C member 2	DNJC2_DANRE	Danio rerio	72	0	5.71	0	4.98	0	4.5	0	5.55	4.93	0	0	0	0	0.12	0.1	0.41	0.24	0	0	C
capn9	Calpain 9	F1RCJ4_DANRE	Danio rerio	78	0	0	0	5.28	0	5.01	0	5.63	5.54	0	0	0	0	0.28	0.16	0.85	0.21	0	0	C
zgc:110339	Zgc:110339	F1RAM4_DANRE	Danio rerio	27	0	6.39	0	0	0	5.98	6.12	5.52	0	0	0	0	0	0	0	0.56	0.03	0	0	C
gnb1b	Gnb1l protein	Q803H5_DANRE	Danio rerio	37	0	0	5.37	0	0	0	5.86	5.72	5.32	0	0	0	0	0	0	0.6	0.27	0	0	C
dvl2	Dishevelled segment polarity protein 2	F1QM97_DANRE	Danio rerio	82	0	0	0	0	0	5.41	6.39	5.4	0	0	0	0	0	0	0	0.75	0.49	0	0	C
si:dkey-10f23.2	Si:dkey-10f23.2	A0A1D5NSC5_DANRE	Danio rerio	121	0	5.16	0	0	0	4.22	5.63	0	3.86	0	0	0	0	0	0	0.11	0.12	0	0	C
nop9	Uncharacterized protein	E7EZJ0_DANRE	Danio rerio	67	0	5.98	0	0	0	5.34	6.02	5.51	0	0	0	0	0	0	0	0.49	0.05	0	0	C
rtraf	RNA transcription, translation and transport factor protein	RTRAF_DANRE	Danio rerio	28	0	6.14	0	0	0	0	5.6	5.45	0	0	0	0	0	0	0	0.32	0.21	0	0	C
yy1a	Transcription factor YY1	Q7T1S3_DANRE	Danio rerio	40	0	6.04	0	0	0	0	5.83	5.52	0	0	0	0	0	0	0	0.42	0.17	0	0	C
kdm5c	Lysine (K)-specific demethylase 5C	B0S6L0_DANRE	Danio rerio	179	0	5.34	0	0	0	0	5.06	4.09	0	0	0	0	0	0	0	0.04	0.02	0	0	C
srp72	Signal recognition particle subunit SRP72	F1QDJ9_DANRE	Danio rerio	66	0	5.42	0	0	0	0	5.76	5.46	0	0	0	0	0	0	0	0.36	0.15	0	0	C
zmym4	Zinc finger, MYM-type 4	Q1LWY5_DANRE	Danio rerio	170	0	5.89	0	0	0	0	5.79	4.98	0	0	0	0	0	0	0	0.22	0.08	0	0	C
otub1a	Ubiquitin thioesterase	Q6DH16_DANRE	Danio rerio	31	0	0	0	0	0	5.95	6.41	5.77	0	0	0	0	0	0	0	1.04	0.11	0	0	C
mars1	Methionyl-tRNA synthetase	F1QFL1_DANRE	Danio rerio	107	0	0	0	0	0	0	0	5.16	4.62	0	0	0	0	0	0	0.18	0.08	0	0	C
ap1g1	AP-1 complex subunit gamma	A0A0R4IU05_DANRE	Danio rerio	91	0	0	0	4.64	0	5.25	0	5.27	5.08	0	0	0	0	0.18	0.13	0.32	0.02	0	0	C
kat6a	Histone acetyltransferase	A2CG09_DANRE	Danio rerio	247	0	5.4	0	0	0	0	5.16	4.85	0	0	0	0	0	0	0	0.09	0.04	0	0	C
pum2	Pumilio RNA-binding family member 2	F1R4Q6_DANRE	Danio rerio	130	0	5.71	4.79	0	0	5.38	6.11	5.37	5.03	0	0	0.21	0.02	0	0	0.42	0.14	0	0	C
taf1	Transcription initiation factor TFIID subunit	Q1LYC2_DANRE	Danio rerio	222	0	5.4	0	0	0	0	5.32	4.64	0	0	0	0	0	0	0	0.08	0.01	0	0	C
suclg2	Succinate--CoA ligase [GDP-forming] subunit beta, mitochondrial	F1R7X5_DANRE	Danio rerio	46	0	5.5	0	0	0	0	5.3	0	4.46	0	0	0	0	0	0	0.09	0	0	0	C
plcd1b	Phosphoinositide phospholipase C	F1R8S3_DANRE	Danio rerio	86	0	5.38	0	0	0	0	5.81	0	4.91	0	0	0	0	0	0	0.26	0.03	0	0	C
med17	Mediator of RNA polymerase II transcription subunit 17	MED17_DANRE	Danio rerio	72	0	6.35	0	0	0	0	7.03	5.23	0	0	0	0	0	0	0	2.52	3.16	0	0	C
wbp11	WW domain-binding protein 11	WBP11_DANRE	Danio rerio	69	0	0	0	0	0	0	6.14	5.09	0	0	0	0	0	0	0	0.41	0.29	0	0	C
wdr33	WD repeat domain 33	F1QJZ5_DANRE	Danio rerio	120	0	5.9	0	0	0	0	5.81	5.51	0	0	0	0	0	0	0	0.41	0.17	0	0	C
ankfy1	Ankyrin repeat and FYVE domain-containing 1	A0A0R4IK06_DANRE	Danio rerio	128	0	0	0	0	0	0	0	4.56	4.97	0	0	0	0	0	0	0.17	0.15	0	0	C
dscc1	Sister chromatid cohesion protein DCC1	DCC1_DANRE	Danio rerio	45	0	0	0	0	0	0	5.91	5.15	0	0	0	0	0	0	0	0.29	0.09	0	0	C
lars1a	Leucyl-tRNA synthetase a	E7F9F1_DANRE	Danio rerio	41	0	0	0	5.24	0	0	0	5.69	5.46	0	0	0	0	0	0	0.83	0.02	0	0	C
ankrd28b	Ankyrin repeat domain 28b	E9QBZ2_DANRE	Danio rerio	113	0	0	0	0	0	5.26	0	5.29	5.08	0	0	0	0	0	0	0.33	0.02	0	0	C
trub1	TruB pseudouridine (psi) synthase family member 1	B3DHG0_DANRE	Danio rerio	31	0	6.5	0	0	0	5.55	6.36	5.83	0	0	0	0	0	0	0	1.05	0.07	0	0	C
arid4a	AT-rich interactive domain 4A (RBP1-like)	F1QWQ1_DANRE	Danio rerio	152	0	5.23	0	0	0	0	5.89	4.08	0	0	0	0	0	0	0	0.18	0.23	0	0	C
fen1	Flap endonuclease 1	FEN1A_DANRE	Danio rerio	43	0	6.15	0	0	0	5.32	5.62	5.6	0	0	0	0	0	0	0	0.42	0.33	0	0	C
ncdn	Neurochondrin	A0A0R4ILN3_DANRE	Danio rerio	77	0	0	0	0	0	0	5.06	4.97	0	0	0	0	0	0	0	0.1	0.07	0	0	C
abcf1	ATP-binding cassette, sub-family F (GCN20), member 1	A0A2R8QRC7_DANRE	Danio rerio	97	0	0	0	5.09	0	5.18	5.46	5.37	0	0	0	0	0	0.24	0.01	0.26	0.18	0	0	C
med23	Mediator of RNA polymerase II transcription subunit 23	B8A4G4_DANRE	Danio rerio	158	0	5.14	0	0	0	0	5.1	4.94	0	0	0	0	0	0	0	0.1	0.06	0	0	C
sec23b	Protein transport protein SEC23	Q6AZ98_DANRE	Danio rerio	86	0	6.03	0	0	0	5.2	5.19	5.1	0	0	0	0	0	0	0	0.14	0.1	0	0	C
hsd3b2	Hydroxy-delta-5-steroid dehydrogenase, 3 beta- and steroid delta-isomerase 2	Q5RIL7_DANRE	Danio rerio	42	0	0	0	5.64	0	0	0	5.65	5.33	0	0	0	0	0	0	0.67	0.08	0	0	C
prpf31	U4/U6 small nuclear ribonucleoprotein Prp31	PRP31_DANRE	Danio rerio	56	0	0	0	0	0	0	5.58	5.6	0	0	0	0	0	0	0	0.41	0.34	0	0	C
abt1	Activator of basal transcription 1	Q503Z6_DANRE	Danio rerio	36	0	0	0	0	0	0	5.97	5.43	0	0	0	0	0	0	0	0.43	0.02	0	0	C
rela	V-rel avian reticuloendotheliosis viral oncogene homolog A	B3DHW2_DANRE	Danio rerio	51	0	0	0	0	0	0	5.82	4.78	0	0	0	0	0	0	0	0.2	0.14	0	0	C
ubap2b	Ubiquitin-associated protein 2b	A2RUY5_DANRE	Danio rerio	110	0	5.61	0	0	0	5.4	6.12	5.18	4.42	0	0	0	0	0	0	0.3	0.26	0	0	C
zc3h11a	Zinc finger CCCH-type-containing 11A	F1QNW1_DANRE	Danio rerio	88	0	5.72	0	0	0	0	5.27	4.78	0	0	0	0	0	0	0	0.09	0.01	0	0	C
ccnb1	Cyclin B1	Q7ZU21_DANRE	Danio rerio	45	0	5.74	0	0	0	0	6.04	4.83	0	0	0	0	0	0	0	0.3	0.26	0	0	C
sacm1lb	Phosphatidylinositide phosphatase SAC1-B	F1QG78_DANRE	Danio rerio	67	0	0	0	5.69	0	6.35	6.66	6.18	0	0	0	0	0	2.25	1.75	2.27	0.34	0	0	C
pbx4	Pbx4 homeodomain protein	Q9PW77_DANRE	Danio rerio	38	0	5.52	0	0	0	0	6.16	5.77	0	0	0	0	0	0	0	0.81	0.23	0	0	C
nexn	Nexilin (F actin-binding protein)	A0A2R8Q4T4_DANRE	Danio rerio	89	0	0	0	0	0	0	0	5.73	5.33	0	0	0	0	0	0	0.75	0.19	0	0	C
znf574	Zinc finger protein 574	F1QUN0_DANRE	Danio rerio	111	0	5.81	0	0	0	0	5.52	5.08	0	0	0	0	0	0	0	0.17	0.04	0	0	C
ltv1	Protein LTV1 homolog	LTV1_DANRE	Danio rerio	54	0	0	0	0	0	0	4.8	5.1	0	0	0	0	0	0	0	0.12	0.13	0	0	C
nosip	Nitric oxide synthase-interacting protein	NOSIP_DANRE	Danio rerio	33	0	6.32	0	0	0	0	6.53	5.38	0	0	0	0	0	0	0	0.95	0.78	0	0	C
lsg1	Large subunit GTPase 1 homolog	A0A0R4IIR9_DANRE	Danio rerio	73	0	5.35	0	0	0	0	4.49	4.32	0	0	0	0	0	0	0	0.02	0.01	0	0	C
padi2	Peptidyl arginine deiminase, type II	F1QTZ4_DANRE	Danio rerio	73	0	0	0	0	0	0	5.71	5.29	0	0	0	0	0	0	0	0.27	0.07	0	0	C
gopc	Golgi-associated PDZ and coiled-coil motif-containing	Q6PHG0_DANRE	Danio rerio	50	0	0	0	0	0	0	4.86	5.21	0	0	0	0	0	0	0	0.15	0.17	0	0	C
si:dkeyp-84f3.5	Si:dkeyp-84f3.5	X1WGY3_DANRE	Danio rerio	66	0	0	0	0	0	0	5.47	4.93	0	0	0	0	0	0	0	0.13	0.01	0	0	C
si:ch211-107m4.1	Si:ch211-107m4.1	E9QBM3_DANRE	Danio rerio	80	0	5.43	0	0	0	0	5.34	4.79	0	0	0	0	0	0	0	0.1	0	0	0	C
rasa1a	RAS p21 protein activator (GTPase-activating protein) 1a	F1R3X3_DANRE	Danio rerio	115	0	0	0	0	0	0	0	5.14	4.56	0	0	0	0	0	0	0.17	0.08	0	0	C
arih1	RBR-type E3 ubiquitin transferase	A0A2R8QB49_DANRE	Danio rerio	62	0	0	0	0	0	0	5.49	5.29	0	0	0	0	0	0	0	0.23	0.13	0	0	C
rars2	Arginyl-tRNA synthetase 2, mitochondrial (putative)	A5WVY0_DANRE	Danio rerio	67	0	0	0	0	0	0	0	4.77	4.71	0	0	0	0	0	0	0.12	0.04	0	0	C
mms22l	Protein MMS22-like	F1Q905_DANRE	Danio rerio	138	0	5.39	0	0	0	0	5.49	4.88	0	0	0	0	0	0	0	0.13	0.01	0	0	C
med12	Mediator of RNA polymerase II transcription subunit 12	MED12_DANRE	Danio rerio	244	0	4.36	0	0	0	0	4.83	4.42	0	0	0	0	0	0	0	0.04	0.01	0	0	C
tbrg4	Transforming growth factor beta regulator 4	E7F3K7_DANRE	Danio rerio	71	0	0	0	0	0	0	6.02	0	4.66	0	0	0	0	0	0	0.3	0.24	0	0	C
ahsa1b	AHA1, activator of heat shock protein ATPase homolog 1b	A0A0R4IE20_DANRE	Danio rerio	38	0	5.86	0	0	0	4.9	0	5.61	4.78	0	0	0	0	0	0	0.42	0.35	0	0	C
atg3	Ubiquitin-like-conjugating enzyme ATG3	ATG3_DANRE	Danio rerio	36	0	0	0	0	0	0	5.63	5.34	0	0	0	0	0	0	0	0.27	0.12	0	0	C
znf281b	Zinc finger protein 281b	F1QM98_DANRE	Danio rerio	89	0	0	0	0	0	0	5.37	5.71	0	0	0	0	0	0	0	0.47	0.52	0	0	C
khsrp	KH-type-splicing regulatory protein	F1QXP8_DANRE	Danio rerio	68	0	5.83	0	0	0	5.6	5.29	5.48	0	0	0	0	0	0	0	0.29	0.29	0	0	C
unc45b	Protein unc-45 homolog B	UN45B_DANRE	Danio rerio	104	0	0	0	0	0	0	0	5.35	4.8	0	0	0	0	0	0	0.28	0.13	0	0	C
si:ch73-173p19.1	Si:ch73-173p19.1	E7FGB9_DANRE	Danio rerio	100	0	5.51	0	0	0	4.81	5.45	5.4	5.13	0	0	0	0	0	0	0.31	0.16	0	0	C
ola1	Obg-like ATPase 1	OLA1_DANRE	Danio rerio	45	0	0	0	0	0	5.21	5.42	5.38	0	0	0	0	0	0	0	0.26	0.2	0	0	C
rad17	RAD17 checkpoint clamp loader component	A2BGQ6_DANRE	Danio rerio	74	0	5.98	0	0	0	0	5.68	4.77	0	0	0	0	0	0	0	0.15	0.08	0	0	C
mnat1	CDK-activating kinase assembly factor MAT1	B8A5G8_DANRE	Danio rerio	36	0	6.12	0	0	0	0	6.03	4.93	0	0	0	0	0	0	0	0.31	0.23	0	0	C
ints2	Integrator complex subunit 2	E9QC62_DANRE	Danio rerio	134	0	0	0	0	0	4.53	5.33	4.67	0	0	0	0	0	0	0	0.09	0.01	0	0	C
nelfa	Negative elongation factor complex member A	A0A0R4IBP1_DANRE	Danio rerio	59	0	0	0	0	0	0	5.88	4.78	0	0	0	0	0	0	0	0.22	0.17	0	0	C
ppp4r1	Protein phosphatase 4, regulatory subunit 1	A0A0G2KU45_DANRE	Danio rerio	57	0	0	0	0	0	0	0	5.09	5.44	0	0	0	0	0	0	0.5	0.42	0	0	C
dnm1l	Dynamin-1-like protein	A0A140LH30_DANRE	Danio rerio	80	0	0	0	0	0	0	5	5.08	0	0	0	0	0	0	0	0.12	0.11	0	0	C
rbm14b	RNA-binding motif protein 14b	A0A0R4IJ04_DANRE	Danio rerio	59	0	0	0	0	0	0	5.76	5.87	0	0	0	0	0	0	0	0.73	0.68	0	0	C
tcerg1b	Uncharacterized protein	E7F3A6_DANRE	Danio rerio	113	0	5.78	0	0	0	0	5.58	5.78	0	0	0	0	0	0	0	0.58	0.58	0	0	C
alg2	ALG2 alpha-1,3/1,6-mannosyltransferase	F1QPS1_DANRE	Danio rerio	52	0	0	0	0	0	5.55	5.69	5.27	0	0	0	0	0	0	0	0.26	0.06	0	0	C
stau1	Staufen double-stranded RNA-binding protein 1	A0A2R8QEG8_DANRE	Danio rerio	75	0	0	0	0	0	0	6.2	5.61	0	0	0	0	0	0	0	0.69	0.02	0	0	C
pole2	Polymerase (DNA directed), epsilon 2	A0A0G2KT55_DANRE	Danio rerio	36	0	6.15	0	0	0	0	6.01	5.06	0	0	0	0	0	0	0	0.32	0.19	0	0	C
med14	Mediator of RNA polymerase II transcription subunit 14	A0A2R8QJ08_DANRE	Danio rerio	162	0	0	0	0	0	0	4.79	4.59	0	0	0	0	0	0	0	0.05	0.03	0	0	C
itga5	Integrin alpha5	Q5I2A9_DANRE	Danio rerio	117	9.28	9.2	8.23	0	0	0	0	0	0	0	0	879.01	464.01	0	0	0	0	0	0	D
itgb1b	Integrin beta	A0A0R4IR57_DANRE	Danio rerio	57	7.98	7.76	7.26	6.68	6.56	6.79	6.92	5.75	5.67	5.11	5.18	51.1	22.93	9.97	0.37	1.98	1.48	0.4	0.1	D
itgb1a	Integrin beta	F1QG85_DANRE	Danio rerio	89	7.71	7.34	7.01	6.19	6.14	6.47	0	0	0	0	0	26.34	14.65	3.91	0.7	0	0	0	0	D
fn1a	Fibronectin 1a	B0S602_DANRE	Danio rerio	272	6.68	6.55	5.43	5.57	5.52	6.27	6.4	5.1	4.42	0	0	1.97	1.37	1.55	1.19	0.47	0.57	0	0	D
calub	Calumenin-B	CALUB_DANRE	Danio rerio	37	7.75	7.02	6.41	6.82	6.48	7.26	6.92	6.48	0	0	6.08	17.93	20.06	16.9	10.28	4.35	0.93	0	0	D
hnrnpc	Heterogeneous nuclear ribonucleoprotein C	Q803J4_DANRE	Danio rerio	35	7.6	7.54	0	5.69	0	6.5	7.48	0	0	0	0	22.37	9.64	2.94	2.72	0	0	0	0	D
si:ch211-251f6.7	Si:ch211-251f6.7	F1QV16_DANRE	Danio rerio	29	8.12	8.96	8.24	8.03	7.75	7.67	6.67	8.11	6.78	8.43	6.61	350.48	229.37	151.54	75.97	76.52	116.02	351.93	479.46	D
rbbp4	Histone-binding protein RBBP4	Q1LXD4_DANRE	Danio rerio	48	7.39	7.35	0	0	0	6.55	7.15	0	0	0	0	14.06	5.87	0	0	0	0	0	0	D
glud1b	Glutamate dehydrogenase 1	Q6P3L9_DANRE	Danio rerio	60	6.78	6.38	4.96	4.96	0	5.84	6.7	0	0	0	0	1.93	2.2	0.64	0.63	0	0	0	0	D
rpl6	Ribosomal protein L6	Q567N5_DANRE	Danio rerio	31	7.31	7.25	5.89	6.34	5.36	6.99	7.15	6.17	5.67	0	0	8.45	6.36	6.83	7.6	3.34	2.59	0	0	D
zgc:110425	Zgc:110425	F1R314_DANRE	Danio rerio	20	8.78	8.91	7.53	7.03	0	8.17	8.74	0	0	6.34	0	304.53	177.71	126.43	147.38	0	0	0	0	D
ewsr1b	EWS RNA-binding protein 1b	Q4QRG0_DANRE	Danio rerio	61	7.39	6.73	6.54	0	0	6.45	6.58	6.01	0	0	0	10.44	7.81	0	0	1.68	0.01	0	0	D
ptbp2a	Polypyrimidine tract-binding protein 2a	A0A0R4IZG6_DANRE	Danio rerio	55	6.59	5.74	0	0	0	0	5.97	5.18	0	0	0	1.56	1.86	0	0	0.33	0.12	0	0	D
myl6	Myosin, light chain 6, alkali, smooth muscle and non-muscle	A0A2R8QJ29_DANRE	Danio rerio	17	7.19	6.8	0	0	0	6.89	7.63	0	0	0	0	7.13	6.16	0	0	0	0	0	0	D
dnajb11	DnaJ heat shock protein family (Hsp40) member B11	Q6NYZ0_DANRE	Danio rerio	41	6.6	5.82	0	6.33	4.2	6.03	5.84	0	0	0	0	1.61	1.86	2.02	2.19	0	0	0	0	D
mvp	Major vault protein	MVP_DANRE	Danio rerio	97	7.27	5.93	6.12	6.27	6.03	6.41	6.59	5.89	5.84	5.35	5.34	6.07	6.9	3.62	0.53	1.66	0.37	0.63	0.08	D
ybx1	Y box-binding protein 1	B5DE31_DANRE	Danio rerio	35	6.69	6.54	0	5.13	0	5.5	6.11	0	0	0	0	2.56	1.46	0.39	0.15	0	0	0	0	D
si:dkey-239j18.2	Si:dkey-239j18.2	E9QBE2_DANRE	Danio rerio	38	6.47	0	6.13	6.44	0	5.92	5.63	5.84	5.5	0	0	3.18	1.44	3.47	3.07	0.75	0.49	0	0	D
snrpa1	Small nuclear ribonucleoprotein polypeptide A'	F1R300_DANRE	Danio rerio	31	6.73	6.61	0	0	0	5.07	6.26	0	0	0	0	2.88	1.54	0	0	0	0	0	0	D
znf346	Zinc finger protein 346	A0A2R8RSL1_DANRE	Danio rerio	35	6.62	6.63	0	0	0	5.14	6.08	5.42	0	0	0	2.48	0.8	0	0	0.48	0.07	0	0	D
ppp1cab	Serine/threonine-protein phosphatase	Q7ZVR3_DANRE	Danio rerio	38	6.05	6.45	0	0	0	5.31	6.02	0	0	0	0	1.04	0.31	0	0	0	0	0	0	D
krr1	KRR1 small subunit processome component homolog (Fragment)	F1R1V6_DANRE	Danio rerio	45	6.5	6.45	0	0	0	0	5.97	0	0	0	0	1.8	0.79	0	0	0	0	0	0	D
hnrnpdl	Heterogeneous nuclear ribonucleoprotein D-like	Q7SXN2_DANRE	Danio rerio	33	6.52	6.38	0	0	0	5.79	5.79	5.41	0	0	0	1.76	0.98	0	0	0.35	0.11	0	0	D
si:dkey-251i10.3	Si:dkey-251i10.3	A2CEY8_DANRE	Danio rerio	89	6.3	8.38	0	0	0	5.32	6.59	5.31	0	0	0	54.33	74.76	0	0	1.03	0.97	0	0	D
rcl1	RNA terminal phosphate cyclase-like 1	F1RAI8_DANRE	Danio rerio	40	6.25	6.27	0	0	0	0	6.66	0	0	0	0	1.07	0.35	0	0	0	0	0	0	D
imp4	IMP U3 small nucleolar ribonucleoprotein 4	Q6DI25_DANRE	Danio rerio	34	6.45	5.99	0	0	0	0	6.34	0	0	0	0	1.25	1.16	0	0	0	0	0	0	D
nifk	MKI67 FHA domain-interacting nucleolar phosphoprotein	MK67I_DANRE	Danio rerio	30	6.45	5.61	0	0	0	0	6.53	0	0	0	0	1.13	1.34	0	0	0	0	0	0	D
nolc1	Nucleolar and coiled-body phosphoprotein 1	B8JIY2_DANRE	Danio rerio	102	5.83	6.43	0	0	0	5.23	5.47	4.99	0	0	0	0.85	0.5	0	0	0.15	0.02	0	0	D
calua	Calumenin-A	Z4YIA7_DANRE	Danio rerio	37	6.93	5.63	0	5.98	0	6.27	0	0	0	0	0	3.22	4.29	2.43	0.65	0	0	0	0	D
atic	5-aminoimidazole-4-carboxamide ribonucleotide formyltransferase/IMP cyclohydrolase	A2CEW4_DANRE	Danio rerio	64	6.09	6.21	5.98	6.06	5.48	6.14	5.53	5.21	0	0	5.09	1.53	1.24	1.8	0.81	0.21	0.08	0	0	D
urb1	URB1 ribosome biogenesis homolog	A0A2R8QID6_DANRE	Danio rerio	255	5.11	5.64	0	0	0	0	5.73	0	0	0	0	0.14	0.07	0	0	0	0	0	0	D
srsf1a	Serine/arginine-rich splicing factor 1A	SRS1A_DANRE	Danio rerio	28	6.57	6.45	0	0	0	0	6.47	0	0	0	0	1.97	1.04	0	0	0	0	0	0	D
ero1a	ERO1-like protein alpha	E7F912_DANRE	Danio rerio	53	6.14	6.35	0	5.47	0	6.07	6.27	0	0	0	0	1	0.02	1.21	0.86	0	0	0	0	D
smarcb1b	SWI/SNF-related matrix-associated actin-dependent regulator of chromatin subfamily B member 1	F1R4U9_DANRE	Danio rerio	42	6.31	6.21	0	0	0	0	6.28	0	0	0	0	1.12	0.56	0	0	0	0	0	0	D
ewsr1a	EWS RNA-binding protein 1a	A0A0B4J1A5_DANRE	Danio rerio	65	6.95	6.41	6.26	0	0	6.23	0	5.93	0	0	0	4.47	2.91	0	0	0	0	0	0	D
clns1a	Chloride channel, nucleotide-sensitive, 1A	A0A0R4IJ12_DANRE	Danio rerio	27	6.85	6.61	0	0	0	0	6.72	0	0	0	0	3.53	2.44	0	0	0	0	0	0	D
ctsc	Cathepsin C	A0A0R4IK18_DANRE	Danio rerio	51	6.02	0	5.17	5.7	0	5.47	5.64	0	0	0	0	0.62	0.22	0.75	0.4	0	0	0	0	D
rpn2	Ribophorin II	A0A2R8Q108_DANRE	Danio rerio	71	6.36	5.89	6.93	6.1	6.27	6.38	6.36	0	5.77	5.22	0	9.51	14.71	3.84	1.33	1.34	0.48	0	0	D
eif3ea	Eukaryotic translation initiation factor 3 subunit E-A	EI3EA_DANRE	Danio rerio	52	5.73	5.8	0	5.17	4.55	5.59	5.92	0	0	0	0	0.34	0.08	0.34	0.25	0	0	0	0	D
bxdc2	Brix domain-containing 2	A0A0R4IBJ2_DANRE	Danio rerio	44	5.86	6.41	0	0	0	0	6.02	0	0	0	0	0.83	0.42	0	0	0	0	0	0	D
snrpb	Small nuclear ribonucleoprotein-associated protein	Q9I9E5_DANRE	Danio rerio	24	6.4	6.69	0	0	0	0	6.03	0	0	0	0	2.01	0.24	0	0	0	0	0	0	D
zgc:109744	Zgc:109744	A0A0R4IZN4_DANRE	Danio rerio	101	5.62	6.07	0	0	0	0	6.06	0	0	0	0	0.41	0.15	0	0	0	0	0	0	D
parn	Poly(A)-specific ribonuclease PARN	A0A0R4IW61_DANRE	Danio rerio	75	6.25	6.57	0	0	0	5.7	6.57	0	0	0	0	1.47	0.24	0	0	0	0	0	0	D
snrnp40	Small nuclear ribonucleoprotein 40 (U5)	Q7ZTY9_DANRE	Danio rerio	38	6.4	6.32	0	0	0	0	6.27	0	0	0	0	1.4	0.65	0	0	0	0	0	0	D
agr1	Ag1	F1Q8B0_DANRE	Danio rerio	19	6.76	0	5.29	6.24	5.43	6.14	0	0	0	0	0	2.44	2.59	2.18	1.42	0	0	0	0	D
qrich1	Glutamine-rich 1	Q4V9P2_DANRE	Danio rerio	80	6.14	6.6	5.42	0	0	5.54	6.62	0	0	0	0	1.19	0.5	0	0	0	0	0	0	D
leo1	RNA polymerase-associated protein LEO1	LEO1_DANRE	Danio rerio	76	6.34	6.4	0	0	0	0	6.17	0	0	0	0	1.37	0.35	0	0	0	0	0	0	D
nrp2b	Neuropilin	B0S6D0_DANRE	Danio rerio	103	5.79	5.72	0	0	0	0	0	0	0	0	0	0.34	0.15	0	0	0	0	0	0	D
nup155	Nucleoporin 155	F1Q953_DANRE	Danio rerio	155	5.33	5.32	4.7	4.7	0	4.94	6.05	0	0	0	0	0.14	0.04	0.12	0.02	0	0	0	0	D
rpl18	Ribosomal protein L18 (Fragment)	F1QN76_DANRE	Danio rerio	19	6.08	7.25	0	0	0	6.83	0	6.15	0	0	0	4.42	5	0	0	0	0	0	0	D
ebna1bp2	EBNA1-binding protein 2	A0A2R8QHQ4_DANRE	Danio rerio	36	6.18	6.53	0	0	0	0	6.32	0	0	0	0	1.31	0.27	0	0	0	0	0	0	D
bag6	BCL2-associated athanogene 6	A0A2R8QDI1_DANRE	Danio rerio	127	8.52	6.11	6.04	5.57	5.21	8.21	5.96	5.9	5.48	0	0	82.93	140.19	83.89	144.23	0.85	0.44	0	0	D
hdac6	Histone deacetylase 6	F8W4B7_DANRE	Danio rerio	118	5.8	5.38	0	0	4.87	5.45	0	5.22	0	0	0	0.29	0.26	0.33	0.16	0	0	0	0	D
rnps1	RNA-binding protein with serine-rich domain 1	A0A0G2KGY0_DANRE	Danio rerio	32	6.46	6.61	0	0	0	5.11	6.04	0	0	0	0	1.96	0.24	0	0	0	0	0	0	D
lmnl3	Lamin L3	A0A2R8RV77_DANRE	Danio rerio	67	5.88	6.28	0	0	0	0	6.29	0	0	0	0	0.7	0.2	0	0	0	0	0	0	D
rbm17	RNA-binding motif protein 17	Q7ZVN6_DANRE	Danio rerio	46	5.89	5.94	0	0	0	0	5.92	0	0	0	0	0.48	0.13	0	0	0	0	0	0	D
taf5	TAF5 RNA polymerase II, TATA box-binding protein (TBP)-associated factor	B8JIQ0_DANRE	Danio rerio	84	5.88	5.83	0	0	0	0	5.82	0	0	0	0	0.43	0.18	0	0	0	0	0	0	D
u2af1	U2 small nuclear RNA auxiliary factor 1	F1RB94_DANRE	Danio rerio	28	7.13	7.32	0	0	0	6.05	6.78	0	0	0	0	9.64	0.4	0	0	0	0	0	0	D
si:dkey-152b24.6	Si:dkey-152b24.6	E7F6Q4_DANRE	Danio rerio	33	6.26	5.86	0	0	0	0	6.12	0	0	0	0	0.83	0.72	0	0	0	0	0	0	D
tle3a	Transducin-like enhancer protein 3-A	TLE3A_DANRE	Danio rerio	82	6.01	6.38	0	0	0	0	0	5.63	0	0	0	0.9	0.22	0	0	0	0	0	0	D
tfcp2	Transcription factor CP2	E7EYC1_DANRE	Danio rerio	58	6.18	6.15	0	0	0	5.34	6.01	0	0	0	0	0.87	0.34	0	0	0	0	0	0	D
anp32e	Acidic leucine-rich nuclear phosphoprotein 32 family member E	AN32E_DANRE	Danio rerio	28	6.29	7.03	0	0	0	0	6.26	0	0	0	0	3.06	2.32	0	0	0	0	0	0	D
rpl5b	Ribosomal protein L5b	A0A286YAR2_DANRE	Danio rerio	33	5.65	6.17	4.69	0	0	0	6.05	0	0	0	0	0.38	0.26	0	0	0	0	0	0	D
srrm2	Serine/arginine repetitive matrix 2	F1QLP6_DANRE	Danio rerio	147	5.58	5.73	0	0	0	0	0	0	0	0	0	0.26	0.03	0	0	0	0	0	0	D
rbm34	RNA-binding motif protein 34	A0A2R8Q7F9_DANRE	Danio rerio	46	5.57	5.45	0	0	0	0	5.97	0	0	0	0	0.2	0.11	0	0	0	0	0	0	D
thoc5	THO complex subunit 5 homolog	A0A2R8QR48_DANRE	Danio rerio	80	5.79	6.01	0	0	0	0	0	0	0	0	0	0.46	0	0	0	0	0	0	0	D
pias4a	E3 SUMO-protein ligase PIAS4-A (Fragment)	A0A452GCC0_DANRE	Danio rerio	56	5.94	6.4	0	0	0	0	6.61	0	0	0	0	0.88	0.34	0	0	0	0	0	0	D
elf2b	E74-like factor 2b (ets domain transcription factor)	F1QPC8_DANRE	Danio rerio	58	6.11	6.62	0	0	0	5.46	6.35	0	0	0	0	1.39	0.64	0	0	0	0	0	0	D
tfam	Transcription factor A, mitochondrial	F1QF85_DANRE	Danio rerio	31	6.02	5.69	0	0	0	0	6.2	0	0	0	0	0.49	0.39	0	0	0	0	0	0	D
zgc:161969	Zgc:161969	F1QIR2_DANRE	Danio rerio	71	5.88	5.92	0	0	0	0	6.07	0	0	0	0	0.47	0.14	0	0	0	0	0	0	D
taf9	TAF9 RNA polymerase II, TATA box-binding protein (TBP)-associated factor	F1QDT4_DANRE	Danio rerio	27	5.69	5.87	0	0	0	0	5.88	0	0	0	0	0.34	0.02	0	0	0	0	0	0	D
atf1	Activating transcription factor 1	Q7T351_DANRE	Danio rerio	33	6.39	6.5	0	0	0	0	6.23	0	0	0	0	1.59	0.28	0	0	0	0	0	0	D
cenpi	Centromere protein I	F1QJK1_DANRE	Danio rerio	83	5.77	6	0	0	0	0	5.34	0	0	0	0	0.44	0.01	0	0	0	0	0	0	D
mfap1	Microfibril-associated protein 1	F1R9I6_DANRE	Danio rerio	52	5.98	6.43	0	0	0	0	0	0	0	0	0	0.95	0.36	0	0	0	0	0	0	D
nr2f6b	Nuclear receptor subfamily 2, group F, member 6b	Q6P115_DANRE	Danio rerio	44	6.4	6.55	0	0	0	0	6.42	0	0	0	0	1.7	0.19	0	0	0	0	0	0	D
srsf4	Serine and arginine-rich-splicing factor 4	Q802Y1_DANRE	Danio rerio	42	6.51	6.61	0	0	0	0	0	0	0	0	0	2.09	0.4	0	0	0	0	0	0	D
dctn1a	Dynactin 1a	A0A286YA27_DANRE	Danio rerio	139	5.6	7.05	0	5.99	0	5.22	5.38	5.32	4.89	0	0	2.62	3.29	1.15	1.26	0.22	0.12	0	0	D
trip11	Thyroid hormone receptor interactor 11	F1REE8_DANRE	Danio rerio	225	4.45	5.35	0	0	0	0	0	0	0	0	0	0.06	0.05	0	0	0	0	0	0	D
rps15a	Ribosomal protein S15a	Q6Q420_DANRE	Danio rerio	15	6.43	6.48	6.14	0	0	6.5	0	6.52	0	0	0	2.54	1.55	0	0	0	0	0	0	D
prmt5	Protein arginine N-methyltransferase 5	A0A2R8QLZ5_DANRE	Danio rerio	71	5.71	7.05	4.97	0	0	6.1	5.9	4.97	0	0	0	1.86	2.65	0	0	0.25	0.14	0	0	D
kdm3b	Lysine (K)-specific demethylase 3B	A0A0R4ISI0_DANRE	Danio rerio	192	5.27	5.54	0	0	0	4.72	5.92	0	0	0	0	0.15	0.01	0	0	0	0	0	0	D
si:ch211-114c12.2	Hi37	Q6DRQ1_DANRE	Danio rerio	70	5.5	6.04	0	0	0	5.08	5.06	0	0	0	0	0.36	0.18	0	0	0	0	0	0	D
dgcr8	DGCR8 microprocessor complex subunit	A2BEG3_DANRE	Danio rerio	88	5.36	6.09	0	0	0	0	6.18	0	0	0	0	0.35	0.27	0	0	0	0	0	0	D
mak16	Protein MAK16 homolog	F1QDC7_DANRE	Danio rerio	36	5.98	5.68	0	0	0	0	6.05	0	0	0	0	0.45	0.34	0	0	0	0	0	0	D
ddx23	DEAD (Asp-Glu-Ala-Asp) box polypeptide 23	Q6P9Z2_DANRE	Danio rerio	94	4.66	5.78	0	0	0	4.45	0	5.27	0	0	0	0.15	0.16	0	0	0	0	0	0	D
org	Oogenesis-related gene	A4UU77_DANRE	Danio rerio	24	5.6	6.29	0	0	0	0	6.35	0	0	0	0	0.58	0.4	0	0	0	0	0	0	D
nrf1	Nuclear respiratory factor 1	NRF1_DANRE	Danio rerio	55	6.51	6.47	0	0	0	0	6.64	0	0	0	0	1.84	0.74	0	0	0	0	0	0	D
actr5	Actin-related protein 5	A0A0R4IDJ2_DANRE	Danio rerio	66	5.24	5.75	0	0	0	0	0	0	0	0	0	0.19	0.09	0	0	0	0	0	0	D
znf800a	Zinc finger protein 800a	A0A2R8QPL6_DANRE	Danio rerio	80	5.44	6.26	0	0	0	0	5.73	0	0	0	0	0.51	0.43	0	0	0	0	0	0	D
si:dkey-67c22.2	Si:dkey-67c22.2	B0UYQ8_DANRE	Danio rerio	121	5.6	5.95	0	0	0	5.04	6.31	0	0	0	0	0.34	0.07	0	0	0	0	0	0	D
mynn	Myoneurin	F1RES6_DANRE	Danio rerio	91	5.79	6.06	0	0	0	0	5.95	0	0	0	0	0.48	0.04	0	0	0	0	0	0	D
dpyd	Dihydropyrimidine dehydrogenase [NADP(+)]	DPYD_DANRE	Danio rerio	111	5.24	5.2	0	0	0	4.61	5.84	0	0	0	0	0.1	0.04	0	0	0	0	0	0	D
gpc4	Glypican 4	F1QKN6_DANRE	Danio rerio	62	5.5	5.54	0	0	0	4.96	0	0	0	0	0	0.19	0.06	0	0	0	0	0	0	D
cdh1	Cadherin 1, type 1, E-cadherin (epithelial)	A0A0R4IFF8_DANRE	Danio rerio	97	5.41	5.63	0	0	0	0	0	0	0	0	0	0.19	0	0	0	0	0	0	0	D
cwc27	Spliceosome-associated protein CWC27 homolog	CWC27_DANRE	Danio rerio	53	5.95	6.11	0	0	0	0	6.2	0	0	0	0	0.61	0.06	0	0	0	0	0	0	D
prpf38a	Pre-mRNA-splicing factor 38A	A0A2R8QGA5_DANRE	Danio rerio	34	5.72	6.24	0	0	0	0	5.83	0	0	0	0	0.58	0.28	0	0	0	0	0	0	D
tox4a	TOX high mobility group box family member 4 a	F1QXS5_DANRE	Danio rerio	72	5.86	6.43	0	0	0	0	6.24	0	0	0	0	0.87	0.47	0	0	0	0	0	0	D
larp7	La-related protein 7	E7F7F2_DANRE	Danio rerio	64	5.72	6.27	0	0	0	0	0	0	0	0	0	0.6	0.31	0	0	0	0	0	0	D
zgc:112982	Zgc:112982 (Fragment)	F1R9R5_DANRE	Danio rerio	90	5.35	6.15	0	0	0	0	5.43	0	0	0	0	0.4	0.33	0	0	0	0	0	0	D
dpf2l	D4, zinc and double PHD fingers family 2,-like	Q58E00_DANRE	Danio rerio	45	5.86	5.76	0	0	0	0	0	5.44	0	0	0	0.39	0.19	0	0	0	0	0	0	D
snrpb2	Small nuclear ribonucleoprotein polypeptide B2	R4GDR2_DANRE	Danio rerio	25	6.43	6.5	0	0	0	0	6.36	0	0	0	0	1.69	0.39	0	0	0	0	0	0	D
alyref	Aly/REF export factor	A0A0R4IU36_DANRE	Danio rerio	30	6.32	5.59	0	0	0	0	5.45	0	0	0	0	0.86	0.97	0	0	0	0	0	0	D
cdc40	Cell division cycle 40 homolog (S. cerevisiae)	A5WUR0_DANRE	Danio rerio	65	6.07	6.14	0	0	0	0	5.82	0	0	0	0	0.74	0.18	0	0	0	0	0	0	D
acin1a	Apoptotic chromatin condensation inducer 1a (Fragment)	F1R6R1_DANRE	Danio rerio	160	5.16	5.8	0	0	0	0	5.41	0	0	0	0	0.19	0.12	0	0	0	0	0	0	D
noc3l	Nucleolar complex protein 3 homolog	NOC3L_DANRE	Danio rerio	92	4.77	5	0	0	0	0	0	0	0	0	0	0.04	0	0	0	0	0	0	0	D
zgc:101765	Zgc:101765	Q5XJM7_DANRE	Danio rerio	32	5.29	5.86	0	0	0	0	6.41	0	0	0	0	0.23	0.12	0	0	0	0	0	0	D
prdx4	Peroxiredoxin 4	F1QSP8_DANRE	Danio rerio	29	6.15	0	5.8	5.76	4.82	6.17	5.63	0	0	0	0	1.49	0.66	1.23	1.06	0	0	0	0	D
tjp2a	Tight junction protein 2a (zona occludens 2)	A0A2R8QB05_DANRE	Danio rerio	139	5.11	5.21	0	0	0	5.17	0	4.55	0	0	0	0.08	0.02	0	0	0	0	0	0	D
arih2	RBR-type E3 ubiquitin transferase	Q7T355_DANRE	Danio rerio	57	5.84	6.17	0	0	0	5.49	6.32	0	0	0	0	0.58	0.1	0	0	0	0	0	0	D
rps27l	40S ribosomal protein S27	A0A0R4IYD0_DANRE	Danio rerio	10	6.83	6.9	0	0	0	6.2	6.8	0	0	0	0	4.28	1.06	0	0	0	0	0	0	D
utp18	UTP18 small subunit processome component	A0A0J9YJH0_DANRE	Danio rerio	12	6.14	7.1	0	0	0	0	6.3	0	0	0	0	3.33	3.26	0	0	0	0	0	0	D
cpsf6	Cleavage and polyadenylation specificity factor subunit 6	CPSF6_DANRE	Danio rerio	59	5.57	5.91	0	0	0	0	4.85	0	0	0	0	0.32	0.07	0	0	0	0	0	0	D
zgc:163098	Zgc:163098	A0A2R8QLY3_DANRE	Danio rerio	100	5.48	6.04	0	0	0	0	0	0	0	0	0	0.35	0.18	0	0	0	0	0	0	D
ythdc1	YTH domain-containing 1	B8JMA3_DANRE	Danio rerio	79	5.5	5.91	0	0	0	0	5.68	0	0	0	0	0.3	0.09	0	0	0	0	0	0	D
cgnl1	Cingulin-like 1	F1R1I5_DANRE	Danio rerio	149	4.47	5.43	0	0	0	4.86	5.97	0	0	0	0	0.07	0.07	0	0	0	0	0	0	D
ddx51	ATP-dependent RNA helicase DDX51	F1R9W2_DANRE	Danio rerio	73	4.64	5.53	0	0	0	0	5.57	0	0	0	0	0.09	0.08	0	0	0	0	0	0	D
fbxo11a	F-box protein 11a	A0A0R4IJR2_DANRE	Danio rerio	95	4.72	6.02	0	0	0	0	0	0	0	0	0	0.25	0.3	0	0	0	0	0	0	D
hat1	Histone acetyltransferase type B catalytic subunit	A0A2R8PWI2_DANRE	Danio rerio	47	5.54	5.86	0	0	0	0	0	0	0	0	0	0.29	0.05	0	0	0	0	0	0	D
ppil4	Peptidyl-prolyl cis-trans isomerase	A5PM92_DANRE	Danio rerio	53	5.66	5.63	0	0	0	0	0	5.34	0	0	0	0.26	0.11	0	0	0	0	0	0	D
usp48	Ubiquitin-specific peptidase 48	A0A0R4IB93_DANRE	Danio rerio	120	4.68	5.87	4.86	0	0	4.82	6.01	0	0	0	0	0.2	0.15	0	0	0	0	0	0	D
tcf3a	Transcription factor 3a	F1R3L1_DANRE	Danio rerio	61	5	6.16	0	0	0	0	5.71	0	0	0	0	0.35	0.4	0	0	0	0	0	0	D
nsun2	NOP2/Sun RNA methyltransferase 2	A5PMI3_DANRE	Danio rerio	87	4.78	5.5	0	0	0	0	5.77	0	0	0	0	0.09	0.07	0	0	0	0	0	0	D
cstf2	Cleavage stimulation factor, 3' pre-RNA, subunit 2	F1QWP0_DANRE	Danio rerio	51	4.43	5.24	0	0	0	0	4.46	0	0	0	0	0.05	0.04	0	0	0	0	0	0	D
si:dkey-217d24.6	Si:dkey-217d24.6	I3ITC3_DANRE	Danio rerio	108	4.8	5.8	0	0	0	0	5.64	0	0	0	0	0.16	0.17	0	0	0	0	0	0	D
suds3	SDS3 homolog, SIN3A corepressor complex component	A0A0R4IE96_DANRE	Danio rerio	36	5.87	5.63	0	0	0	0	5.98	0	0	0	0	0.37	0.26	0	0	0	0	0	0	D
rad50	RAD50 homolog, double strand break repair protein	F8W411_DANRE	Danio rerio	154	4.94	5.71	0	0	0	0	0	4.36	0	0	0	0.15	0.12	0	0	0	0	0	0	D
urod	Uroporphyrinogen decarboxylase	DCUP_DANRE	Danio rerio	42	5.66	5.97	0	0	0	0	0	0	0	0	0	0.37	0.06	0	0	0	0	0	0	D
cbx2	Chromobox homolog 2 (Drosophila Pc class)	F1Q982_DANRE	Danio rerio	56	5.36	5.96	0	0	0	0	5.23	0	0	0	0	0.29	0.16	0	0	0	0	0	0	D
paxbp1	Zgc:158234	E7F1H6_DANRE	Danio rerio	102	4.75	5.77	0	0	0	0	5.17	0	0	0	0	0.15	0.15	0	0	0	0	0	0	D
homezb	Homeobox and leucine zipper encoding b	F1R2I2_DANRE	Danio rerio	80	5.4	5.57	0	0	0	5.75	5.49	0	0	0	0	0.18	0.01	0	0	0	0	0	0	D
nme2b.1	Nucleoside diphosphate kinase	F1RBS6_DANRE	Danio rerio	17	5.86	0	6.37	6.66	5.55	6.44	0	0	0	0	5.9	3.91	4.77	4.88	4.21	0	0	0	0	D
senp3a	SUMO-specific peptidase 3a	A2BEN4_DANRE	Danio rerio	62	5.92	6.33	0	0	0	0	6.55	0	0	0	0	0.77	0.23	0	0	0	0	0	0	D
rbl1	Retinoblastoma-like 1 (p107)	F1QY31_DANRE	Danio rerio	120	4.83	5.71	0	0	0	0	0	5.25	0	0	0	0.14	0.13	0	0	0	0	0	0	D
ciz1a	Cdkn1a-interacting zinc finger protein 1a	A0A0R4ITY1_DANRE	Danio rerio	78	5.53	5.72	0	0	0	0	0	0	0	0	0	0.24	0.01	0	0	0	0	0	0	D
si:ch73-347e22.4	Si:ch73-347e22.4	A0A0R4ILE1_DANRE	Danio rerio	275	4.63	5.45	0	0	0	0	5.05	0	0	0	0	0.08	0.07	0	0	0	0	0	0	D
mphosph8	M-phase phosphoprotein 8	B0S768_DANRE	Danio rerio	107	5.14	5.63	0	0	0	0	0	0	0	0	0	0.15	0.06	0	0	0	0	0	0	D
mad1l1	Mitotic arrest deficient 1-like 1	D9IWE2_DANRE	Danio rerio	84	4.91	5.74	0	0	0	0	6.09	0	0	0	0	0.15	0.13	0	0	0	0	0	0	D
men1	Men1 protein	Q503J8_DANRE	Danio rerio	69	5.66	6.33	0	0	0	0	5.89	0	0	0	0	0.64	0.43	0	0	0	0	0	0	D
ash2l	Ash2-like, histone lysine methyltransferase complex subunit	F1RAW8_DANRE	Danio rerio	66	5.96	5.91	0	0	0	0	0	0	0	0	0	0.52	0.23	0	0	0	0	0	0	D
rrp8	Ribosomal RNA-processing protein 8	F1R692_DANRE	Danio rerio	60	5.49	5.82	0	0	0	0	6.05	0	0	0	0	0.26	0.05	0	0	0	0	0	0	D
rps7	40S ribosomal protein S7	RS7_DANRE	Danio rerio	22	5.23	6.44	0	0	0	0	5.74	0	0	0	0	0.67	0.77	0	0	0	0	0	0	D
psip1b	PC4 and SFRS1-interacting protein 1b	F8W309_DANRE	Danio rerio	179	4.81	5.83	0	0	0	0	5.66	0	0	0	0	0.18	0.18	0	0	0	0	0	0	D
sumo1	Small ubiquitin-related modifier 1	SUMO1_DANRE	Danio rerio	11	0	7	5.59	0	0	0	0	6.42	0	0	0	2.83	2.28	0	0	0	0	0	0	D
rcor2	REST corepressor 2	RCOR2_DANRE	Danio rerio	60	5.72	5.61	4.83	0	0	0	0	5.76	0	0	0	0.26	0.11	0	0	0	0	0	0	D
cenpt	Si:ch211-225g23.1	E9QIT3_DANRE	Danio rerio	103	4.64	5.79	0	0	0	0	5.81	0	0	0	0	0.15	0.17	0	0	0	0	0	0	D
eif4enif1	Eukaryotic translation initiation factor 4E nuclear import factor 1	E7FDR0_DANRE	Danio rerio	104	5.08	5.81	0	0	0	0	5.95	0	0	0	0	0.19	0.14	0	0	0	0	0	0	D
phax	Phosphorylated adaptor for RNA export	F1QHC5_DANRE	Danio rerio	42	5.05	6.2	0	0	0	0	0	0	0	0	0	0.39	0.44	0	0	0	0	0	0	D
fbxo44	F-box protein 44	F1QSL6_DANRE	Danio rerio	34	5.19	6.08	0	0	0	0	0	0	0	0	0	0.32	0.29	0	0	0	0	0	0	D
bmb	Protein brambleberry	BMBL_DANRE	Danio rerio	68	5.38	5.89	0	0	0	5.32	6.22	0	0	0	0	0.26	0.12	0	0	0	0	0	0	D
tarbp2	RISC-loading complex subunit TARBP2	F1QP01_DANRE	Danio rerio	37	5.76	5.85	0	0	0	0	6.23	0	0	0	0	0.37	0.08	0	0	0	0	0	0	D
uck2b	Uridine-cytidine kinase 2-B	UCK2B_DANRE	Danio rerio	30	5.75	5.59	0	0	0	0	0	0	0	0	0	0.29	0.17	0	0	0	0	0	0	D
sp1	Sp1 transcription factor	F1QW97_DANRE	Danio rerio	62	5.55	6.15	0	0	0	0	5.75	0	0	0	0	0.45	0.26	0	0	0	0	0	0	D
rlim	Ring finger protein, LIM domain-interacting	E7FH41_DANRE	Danio rerio	71	4.97	5.56	0	0	0	0	0	0	0	0	0	0.11	0.06	0	0	0	0	0	0	D
gpatch4	G patch domain-containing 4	F8W4H1_DANRE	Danio rerio	49	5.5	5.98	0	0	0	0	0	0	0	0	0	0.33	0.14	0	0	0	0	0	0	D
rpl10a	60S ribosomal protein L10a	RL10A_DANRE	Danio rerio	25	5.68	6.91	0	5.3	0	0	6.35	0	0	5.86	0	2	2.33	0	0	0	0	0	0	D
pds5a	Sister chromatid cohesion protein PDS5 homolog A	A0A0R4IU07_DANRE	Danio rerio	159	5.05	5.53	0	0	0	0	0	5.49	0	0	0	0.12	0.05	0	0	0	0	0	0	D
zgc:77151	Zgc:77151	F1QZ36_DANRE	Danio rerio	95	4.8	5.58	0	0	0	0	5.31	0	0	0	0	0.11	0.09	0	0	0	0	0	0	D
slc25a3b	Solute carrier family 25 member 3b	A0A2R8RYH8_DANRE	Danio rerio	39	5.7	0	6.36	5.88	0	0	5.66	0	0	5.25	0	3.78	4.83	0	0	0	0	0	0	D
paics	Phosphoribosylaminoimidazole carboxylase, phosphoribosylaminoimidazole succinocarboxamide synthetase	A0A0A0MPG9_DANRE	Danio rerio	119	4.65	0	7.45	7.69	7.28	5.44	4.2	0	0	0	4.23	44.08	62.3	51.93	50.38	0	0	0	0	D
rbm6	RNA-binding motif protein 6 (Fragment)	E7FD35_DANRE	Danio rerio	162	4.67	5.16	0	0	0	0	4.95	0	0	0	0	0.05	0.02	0	0	0	0	0	0	D
si:ch73-308l14.2	Si:ch73-308l14.2	A0A0R4ICD2_DANRE	Danio rerio	65	5.24	5.5	0	0	0	0	5.14	0	0	0	0	0.13	0.01	0	0	0	0	0	0	D
ppp1r10	Protein phosphatase 1, regulatory subunit 10	A3KPX4_DANRE	Danio rerio	87	6.13	6.04	0	0	0	5.23	6.05	0	0	0	0	0.74	0.36	0	0	0	0	0	0	D
cdc45	CDC45 cell division cycle 45 homolog (S. cerevisiae)	Q7ZU79_DANRE	Danio rerio	66	5.47	6.2	0	0	0	0	0	0	0	0	0	0.46	0.34	0	0	0	0	0	0	D
kpna6	Importin subunit alpha	E7F7U9_DANRE	Danio rerio	60	5.74	5.92	0	0	0	0	5.45	0	0	0	0	0.39	0.03	0	0	0	0	0	0	D
lsm14aa	LSM14 homolog A (SCD6, S. cerevisiae)	Q6P111_DANRE	Danio rerio	48	4.85	5.88	0	0	0	0	5.88	0	0	0	0	0.19	0.2	0	0	0	0	0	0	D
zbtb2b	Zinc finger and BTB domain-containing 2b	F2Z4W3_DANRE	Danio rerio	58	5.37	5.64	0	0	0	0	0	5.48	0	0	0	0.18	0.01	0	0	0	0	0	0	D
mbtd1	Mbt domain-containing 1 (Fragment)	A0A0R4IVS9_DANRE	Danio rerio	66	5.58	5.15	0	0	0	0	0	0	0	0	0	0.17	0.15	0	0	0	0	0	0	D
suz12b	Polycomb protein suz12-B	SZ12B_DANRE	Danio rerio	78	5.72	5.84	0	0	0	0	6.19	0	0	0	0	0.34	0.06	0	0	0	0	0	0	D
ppig	Peptidylprolyl isomerase G (cyclophilin G)	F1QFU5_DANRE	Danio rerio	80	0	6.11	5.14	0	0	5.39	0	5.83	0	0	0	0.5	0.1	0	0	0	0	0	0	D
hspa5	Heat shock protein 5	Q6P3L3_DANRE	Danio rerio	72	8.53	8.42	7.45	7.86	7.95	8.18	8.59	7.64	7.38	7	7.12	151.8	85.9	213.13	54.54	103.34	58.13	33.57	10.87	E
hspa8	Heat shock cognate 71 kDa protein	A0A2R8Q860_DANRE	Danio rerio	72	8.13	8.06	7.26	7.35	7.4	7.72	8.11	7.75	7.19	6.72	6.71	69.56	26.94	66.65	17.89	64.92	25.35	14.94	1.97	E
ppm1bb	Protein phosphatase 1A, magnesium dependent, alpha isoform	Q5U386_DANRE	Danio rerio	42	8.08	7.66	7.61	7.74	7.81	7.92	7.93	7.78	7.48	7.5	7.56	78.76	53.99	141.12	36.38	75.15	32.79	97.72	22.28	E
rps3	Ribosomal protein S3	Q6TLG8_DANRE	Danio rerio	27	7.59	7.34	6.64	6.95	6.4	6.91	7.55	6.99	6.11	6.07	5.39	17.26	9.87	12.76	5.62	11.79	7.03	1.88	1.56	E
tmod2	Tropomodulin 2	F1QJZ6_DANRE	Danio rerio	39	7.31	6.33	6.05	6.79	5.95	6.53	7.08	5.83	0	0	0	6.52	7.54	6.85	5.27	3.23	3	0	0	E
znf318	Zinc finger protein 318	E7EYC3_DANRE	Danio rerio	250	6.63	6.65	5.81	6.12	5.94	6.57	6.93	6.16	5.72	5.03	5.17	2.39	0.69	3.66	1.82	2.55	1.14	0.37	0.14	E
ywhaba	14-3-3 protein beta/alpha-A	143BA_DANRE	Danio rerio	28	7.2	7.45	6.65	6.84	6.2	7.05	7.2	7.14	6.48	0	0	12.67	1.23	12.07	6.77	12.83	8.6	0	0	E
si:dkey-46g23.2	Si:dkey-46g23.2	E7FFZ3_DANRE	Danio rerio	158	6.51	6.37	5.98	6.44	5.49	5.96	6.32	0	5.18	0	5.44	2.12	0.99	2.68	2.67	0.68	0.35	0	0	E
nasp	Nuclear autoantigenic sperm protein (histone-binding)	F1QNE0_DANRE	Danio rerio	68	6.96	7.23	5.52	5.96	5.22	7.05	7.27	6.77	5.61	4.07	0	5.09	3.54	6.65	9.5	6.32	4.53	0	0	E
rpl3	Ribosomal protein L3	Q5BJJ2_DANRE	Danio rerio	46	7.17	6.72	5.76	6.43	5.91	6.94	7.18	6.73	5.77	5.61	0	5	5.12	7.14	5.79	5.74	3.68	0	0	E
rplp0	60S acidic ribosomal protein P0	Q6P5K3_DANRE	Danio rerio	34	7.19	7.13	6.37	6.82	6.06	6.73	7.35	6.84	5.92	0	0	8.22	2.76	8.39	5.16	7.88	4.82	0	0	E
cct5	Chaperonin-containing TCP1, subunit 5 (epsilon)	Q6NVI6_DANRE	Danio rerio	59	6.85	6.76	6.23	6.62	6.4	6.86	6.73	6.58	6.23	5.67	5.78	4.33	1.53	9.01	2.1	4.49	1.98	1.56	0.5	E
pdia6	Protein disulfide isomerase family A, member 6	Q90WA5_DANRE	Danio rerio	48	6.93	6.67	6.08	6.67	6.34	6.81	7.02	6.1	5.8	0	5.26	4.03	2.13	8.7	2.1	2.83	1.57	0	0	E
serpinh1a	Serpin peptidase inhibitor, clade H (heat shock protein 47), member 1a	A8WFU6_DANRE	Danio rerio	45	7.15	5.87	0	6.74	6.31	6.85	6.87	5.93	6.01	0	0	5.41	7.19	9.4	3.15	2.56	1.02	0	0	E
lamb1a	Laminin, beta 1a	A0A0R4IDN1_DANRE	Danio rerio	197	6.33	6.25	5.73	6.08	6.01	6.4	6.74	5.42	5.03	3.87	4.2	1.35	0.49	3.08	0.72	1.05	1.18	0.03	0.02	E
rpl10	60S ribosomal protein L10	RL10_DANRE	Danio rerio	25	7.17	7.47	6.64	6.74	6.54	7.26	7.49	6.86	6.57	5.54	0	12.51	1.45	16.39	10.13	12.16	1.55	0	0	E
copb2	Coatomer subunit beta'	B0R171_DANRE	Danio rerio	105	6.59	6.66	5.72	6.15	5.66	6.57	6.83	6.35	5.99	4.84	5.19	2.17	0.61	3.35	2.29	3.14	0.45	0.33	0.22	E
rps6	40S ribosomal protein S6	Q6DHL6_DANRE	Danio rerio	29	7.4	7.47	6.49	6.66	0	7.11	7.55	7	6.19	5.2	0	13.71	4.44	14.82	7.5	12.14	6.65	0	0	E
mcm3	DNA helicase	Q5RIC5_DANRE	Danio rerio	90	6.55	6.85	5.85	5.09	0	6.5	6.92	6.41	4.98	0	0	2.66	0.45	2.57	3.28	2.71	2.13	0	0	E
eef1g	Elongation factor 1-gamma	EF1G_DANRE	Danio rerio	50	6.73	6.17	6.36	6.6	6.01	6.71	6.67	6.47	6.15	5.8	5.9	3.92	3.23	6.39	3.02	3.67	1.42	2.07	0.63	E
prdx2	Peroxiredoxin 2	Q6DGJ6_DANRE	Danio rerio	22	7.16	7.16	6.6	6.85	6.51	7.15	7.41	6.9	5.73	5.79	6.11	9.89	3.12	15.29	6.58	8.6	6.17	2.82	1.77	E
ncl	Nucleolin	B8JLQ3_DANRE	Danio rerio	75	6.81	6.94	6.25	6.59	6.02	6.81	6.75	6.43	5.67	5.25	5.54	4.74	0.87	7.02	3.63	2.74	1.54	0.77	0.44	E
psmd4b	Proteasome (Prosome, macropain) 26S subunit, non-ATPase, 4	Q561Y1_DANRE	Danio rerio	40	6.94	6.03	5.49	6.33	4.68	6.45	6.53	5.89	0	0	0	2.6	3.26	2.97	2.45	1.38	0.15	0	0	E
rpl7	Ribosomal protein L7	Q6Q417_DANRE	Danio rerio	28	6.94	7.18	6.37	6.62	0	6.74	7.11	6.44	0	0	0	6.85	0.51	8.62	0.03	5.05	0.81	0	0	E
rpl23	60S ribosomal protein L23	RL23_DANRE	Danio rerio	15	7.44	7.82	6.85	6.88	6.85	7.38	7.76	7.27	6.91	0	6.18	23.97	4.77	24.35	11.52	26.33	3.64	0	0	E
sacm1la	Phosphatidylinositide phosphatase SAC1-A	SAC1A_DANRE	Danio rerio	67	6.53	6.44	5.96	6.04	5.84	6.62	6.89	6.4	5.97	0	0	2.18	0.84	3.56	2.48	3.4	0.72	0	0	E
rpsa	40S ribosomal protein SA	RSSA_DANRE	Danio rerio	34	6.65	6.26	5.84	6.26	5.38	6.52	6.44	5.64	0	0	0	2.09	1.25	3.2	2.29	0.97	0.36	0	0	E
ywhae1	Tyrosine 3-monooxygenase/tryptophan 5-monooxygenase activation protein, epsilon polypeptide 1	Q7ZW20_DANRE	Danio rerio	29	6.79	7.26	0	6.52	0	6.95	6.84	6.97	0	0	0	6.25	2.47	10.45	5.04	9.26	8.79	0	0	E
psmd1	26S proteasome non-ATPase regulatory subunit 1	A0A2R8Q718_DANRE	Danio rerio	110	6.45	6.01	5.2	5.62	5.07	6.24	6.34	5.44	4.95	5.05	0	1.01	0.93	1.29	1.23	0.56	0.36	0	0	E
psmd13	Proteasome (Prosome, macropain) 26S subunit, non-ATPase, 13	Q7ZU69_DANRE	Danio rerio	43	6.33	6.09	0	5.48	0	6.28	6	5.96	0	0	0	1.07	0.74	1.81	1.67	0.97	0.75	0	0	E
psmc4	Novel protein (Zgc:63709)	B0R1D0_DANRE	Danio rerio	47	6.18	0	5.29	5.56	0	6.16	6.3	5.6	0	0	0	0.86	0.36	1.51	1.07	0.77	0.15	0	0	E
rpl8	60S ribosomal protein L8	RL8_DANRE	Danio rerio	28	7.02	7.25	6.45	6.56	6.07	6.86	7.25	6.65	6.05	0	0	8.1	0.56	7.42	4.02	6.14	2.57	0	0	E
piwil1	Piwi-like protein 1	PIWL1_DANRE	Danio rerio	97	6.02	5.43	0	4.9	0	5.71	6.19	5.43	5.02	0	0	0.44	0.45	0.48	0.45	0.48	0.2	0	0	E
coro1ca	Coronin-1C-A	COR1C_DANRE	Danio rerio	53	6.62	6.79	5.97	5.94	0	6.63	6.87	6.51	6.22	0	0	2.91	0.15	4.24	3.42	4.44	1.07	0	0	E
gbe1b	Glucan (1,4-alpha-),-branching enzyme 1b (Fragment)	A0A0R4IN76_DANRE	Danio rerio	79	6.57	6.64	5.43	5.22	4.94	6.47	6.34	6.33	5.64	0	0	1.84	0.95	1.73	2.48	1.92	1.42	0	0	E
ran	GTP-binding nuclear protein Ran	RAN_DANRE	Danio rerio	24	6.76	7	0	6	0	6.41	6.78	6.25	0	0	0	4.33	0.14	3.03	1.37	2.78	0.17	0	0	E
ipo7	Importin 7	Q6NYN3_DANRE	Danio rerio	119	5.85	6.21	5.58	5.84	5.03	5.85	6.48	5.41	5.36	4.63	5.02	0.8	0.34	0.94	0.58	0.8	0.47	0.22	0.15	E
psmd4a	Proteasome 26S subunit, non-ATPase 4a	Q6IQC6_DANRE	Danio rerio	40	6.62	6.02	5.85	5.85	5.25	6.2	6.37	5.83	0	0	0	1.92	1.34	1.48	0.99	1.08	0.05	0	0	E
aldh2.2	Aldehyde dehydrogenase 2 family member, tandem duplicate 2	F1QZU7_DANRE	Danio rerio	57	5.54	6.77	0	5.09	0	6.27	6.34	5.69	0	0	0	1.45	1.68	1.56	1.85	0.88	0.11	0	0	E
rpl18a	60S ribosomal protein L18a	RL18A_DANRE	Danio rerio	21	6.08	6.93	0	5.11	0	6.51	6.35	6.03	0	0	0	2.33	2.06	2.63	3.35	1.38	0.53	0	0	E
sdf2l1	Stromal cell-derived factor 2-like 1	A2BIR7_DANRE	Danio rerio	24	7.09	6.36	0	6.45	6.24	6.84	7.27	5.92	5.77	0	0	5.06	5.72	7.13	3.09	3.77	3.87	0	0	E
dvr1	Protein DVR-1	DVR1_DANRE	Danio rerio	40	6.39	6.43	0	6.17	5.57	6.4	6.51	5.53	0	0	0	1.5	0.44	2.68	1.48	0.99	0.62	0	0	E
cnpy2	Canopy FGF-signaling regulator 2	Q2L6L0_DANRE	Danio rerio	21	6.64	6.6	0	5.45	5.96	6.65	6.05	5.97	5.68	0	0	2.49	1	3.4	3.28	1.14	0.56	0	0	E
rpl19	60S ribosomal protein L19	RL19_DANRE	Danio rerio	23	6.95	7.28	6.4	6.11	0	6.87	7.02	6.55	6.22	0	0	7.58	0.95	7.04	6.17	5.11	0.67	0	0	E
rpl34	60S ribosomal protein L34	RL34_DANRE	Danio rerio	13	6.78	6.62	6.27	5.63	0	7.06	6.99	6.33	0	0	0	4.05	2.03	9.3	11.9	3.92	0.59	0	0	E
gfpt1	Glutamine--fructose-6-phosphate transaminase 1	Q3S344_DANRE	Danio rerio	77	5.65	5.37	0	5.14	0	5.15	5.76	0	4.84	0	0	0.22	0.16	0.25	0.05	0.23	0.04	0	0	E
sec23a	Protein transport protein Sec23A	SC23A_DANRE	Danio rerio	86	5.75	5.95	0	4.86	0	5.48	5.44	5.45	4.84	0	0	0.4	0.01	0.31	0.22	0.26	0.18	0	0	E
eif3l	Eukaryotic translation initiation factor 3 subunit L	EIF3L_DANRE	Danio rerio	68	5.84	0	5.38	5.14	0	5.51	5.74	5.5	5.14	5.04	0	0.63	0.17	0.39	0.16	0.39	0.14	0	0	E
eif3c	Eukaryotic translation initiation factor 3 subunit C	EIF3C_DANRE	Danio rerio	106	5.53	0	5.55	5.44	4.9	5.94	0	5.69	5.36	0	5.19	0.69	0.61	0.72	0.58	0.73	0.1	0	0	E
colgalt1	Procollagen galactosyltransferase 1	GT251_DANRE	Danio rerio	71	5.68	0	5.35	5.71	5.83	5.81	5.9	5.68	5.26	0	0	0.53	0.25	1.33	0.52	0.56	0.22	0	0	E
itih2	Inter-alpha-trypsin inhibitor heavy chain 2	Q5RH29_DANRE	Danio rerio	106	5.69	5.42	0	5.06	0	5.38	0	4.65	4.62	0	0	0.24	0.17	0.3	0.09	0.1	0.03	0	0	E
kars1	Lysine--tRNA ligase	A0A0R4IC11_DANRE	Danio rerio	66	5.51	0	4.96	5.34	0	5.36	5.57	4.98	4.71	0	0	0.26	0.03	0.41	0.07	0.16	0.01	0	0	E
gnb2l1	Guanine nucleotide-binding protein subunit beta-2-like 1	GBLP_DANRE	Danio rerio	35	0	6.11	5.8	6.11	5.29	6.29	6.04	5.7	0	0	0	1.26	0.98	2.07	1.33	0.65	0.24	0	0	E
krt8	Keratin, type II cytoskeletal 8	K2C8_DANRE	Danio rerio	58	8.28	7.46	6.94	6.34	6.94	7.86	8.02	7.84	6.83	6.66	7.08	60.08	69.8	47.46	57.78	59.37	48.14	24.81	18.43	F
tpm3	Tropomyosin 3	Q803M1_DANRE	Danio rerio	29	7.91	7.35	6.57	7.16	5.71	6.8	7.28	7.16	7.28	0	0	27.11	28.45	13.86	14.8	29.03	23.88	0	0	F
krt17	Keratin 17	Q1LXJ1_DANRE	Danio rerio	46	7.99	7.15	6.67	6.56	0	7.31	7.54	7.67	6.91	0	0	30.9	35.76	19.52	16.99	38.61	33.41	0	0	F
zgc:163061	Zgc:163061	A4QN90_DANRE	Danio rerio	12	8.64	8.84	7.43	6.47	0	8.04	8.51	7.96	7.33	0	0	237.25	132.57	88.85	116.91	118.26	49.61	0	0	F
krt18	Keratin, type I cytoskeletal 18	K1C18_DANRE	Danio rerio	49	8.12	7.55	6.75	6.55	0	7.53	7.98	7.64	6.91	0	0	43.5	46.62	30.13	32.29	45.78	24.7	0	0	F
ilf3b	Interleukin enhancer-binding factor 3b	A0A0R4IUQ9_DANRE	Danio rerio	90	7.76	7.7	6.31	5.53	0	6.91	7.75	7.01	5.73	0	0	23.65	18.03	6.73	8.52	14.46	11.84	0	0	F
hnrnpm	Heterogeneous nuclear ribonucleoprotein M	F1R2E0_DANRE	Danio rerio	74	7.81	7.66	6.61	5.25	0	6.96	7.76	7.12	5.89	0	0	26.67	18.06	7.31	9.81	16.35	12.38	0	0	F
chd4b	Chromodomain helicase DNA-binding protein 4b	F1RBT2_DANRE	Danio rerio	221	6.8	6.89	5.78	5.01	4.36	6.31	7.18	6.43	5.07	0	0	3.34	1.4	1.15	1.76	3.84	3.24	0	0	F
zgc:163040	Histone H4 (Fragment)	X1WGM1_DANRE	Danio rerio	11	8.86	8.72	8.34	0	0	8.66	8.3	8.72	7.94	6.99	5.19	487.6	231.23	0	0	403.07	411.35	12.7	17.27	F
eif4a1a	Eukaryotic translation initiation factor 4A, isoform 1A	Q802C9_DANRE	Danio rerio	46	7.7	7.72	6.84	6.86	6.05	7.25	7.82	7.45	6.83	5.55	5.43	27.18	8.14	15.31	12.27	31.74	13.69	0.88	0.04	F
fbl	Fibrillarin	Q7ZTZ4_DANRE	Danio rerio	34	7.83	7.75	6.7	5.92	0	7.01	7.81	7.31	6.35	0	0	29.93	17.35	8.76	9.94	22.73	14.35	0	0	F
smc3	Structural maintenance of chromosomes protein	Q1LVV8_DANRE	Danio rerio	142	7.07	7.03	5.86	5.9	0	6.37	7.35	6.5	5.01	0	0	5.24	3.27	2.67	1.43	5.17	4.85	0	0	F
prpf8	Pre-mRNA-processing factor 8	A0A286YA65_DANRE	Danio rerio	273	6.73	6.92	5.61	4.95	3.86	6.15	7.03	6.35	4.99	0	0	2.99	1.49	0.81	1.23	2.89	2.32	0	0	F
parp1	Poly [ADP-ribose] polymerase	Q5RHR0_DANRE	Danio rerio	113	7.43	7.53	6.31	5.66	4.56	6.78	7.6	7.05	6.04	0	0	13.74	6.82	3.5	5.17	13.03	8.55	0	0	F
ilf2	Interleukin enhancer-binding factor 2 homolog	ILF2_DANRE	Danio rerio	43	7.77	7.57	6.36	5.81	0	6.73	7.42	7.02	5.74	0	0	22.39	19.03	4.87	5	10.14	7.91	0	0	F
syncrip	Synaptotagmin-binding, cytoplasmic RNA-interacting protein	Q6NUZ3_DANRE	Danio rerio	70	7.76	7.67	6.31	5.68	0	6.79	7.51	7.02	5.92	0	0	23.15	18.04	5.33	6.12	11.27	7.79	0	0	F
hnrnpub	Heterogeneous nuclear ribonucleoprotein Ub	Q5RHQ7_DANRE	Danio rerio	89	7.84	7.81	6.64	6.13	5.38	7.08	7.74	7.2	6.31	0	0	30.86	18.43	7.37	9.82	18.68	11.13	0	0	F
smc1al	Structural maintenance of chromosomes protein	Q6DRM9_DANRE	Danio rerio	143	7.02	7.19	5.94	5.13	0	6.33	7.27	6.59	5.26	0	0	5.78	2.68	1.8	2.15	5.06	4.03	0	0	F
heatr1	HEAT repeat-containing protein 1	A0A0R4IAU8_DANRE	Danio rerio	242	6.68	7.03	5.52	4.81	0	5.95	6.96	6.33	4.98	0	0	3.08	1.88	0.76	0.89	2.61	2.03	0	0	F
akap8l	A kinase (PRKA) anchor protein 8-like	A0A0H2UKW6_DANRE	Danio rerio	69	7.61	7.62	6.25	5.03	0	6.63	7.73	7.07	5.79	0	0	18.1	12.36	3.43	4.54	14.9	11.55	0	0	F
rbm4.3	RNA-binding motif protein 4.3	Q6NXC1_DANRE	Danio rerio	38	7.46	7.36	5.84	5.37	0	6.7	7.29	6.73	5.06	0	0	11.14	9.58	4.17	5.21	5.91	4.84	0	0	F
mki67	Marker of proliferation Ki-67	E7F3N4_DANRE	Danio rerio	225	6.87	7.23	5.81	0	0	7.89	7.3	6.42	5.12	0	0	5	2.8	0	0	4.52	4.24	0	0	F
nop56	NOP56	Q6DRE5_DANRE	Danio rerio	61	7.72	7.7	6.56	5.36	4.84	6.86	7.69	7.21	6.22	0	0	23.9	13.48	4	6.35	17.77	11.57	0	0	F
smarca5	SWI/SNF-related, matrix-associated, actin-dependent regulator of chromatin, subfamily a, member 5	B8A552_DANRE	Danio rerio	121	7.18	7.49	6.13	0	0	6.64	7.45	6.79	5.46	0	0	9.66	4.87	0	0	7.8	6.15	0	0	F
nop58	NOP58 ribonucleoprotein homolog (yeast)	Q6P6X6_DANRE	Danio rerio	62	7.65	7.66	6.45	4.65	0	6.93	7.69	7.27	6.07	0	0	20.63	12.11	6.67	9.3	18.62	13.9	0	0	F
hnrnpa1b	Heterogeneous nuclear ribonucleoprotein A1b	F1QFV2_DANRE	Danio rerio	41	7.81	7.36	6.03	6.23	5.16	7.07	7.9	7.01	6.13	0	0	20.44	23.99	7.37	9.47	18.59	15.58	0	0	F
eftud2	Elongation factor Tu GTP-binding domain-containing 2	E9QH15_DANRE	Danio rerio	109	7.16	7.22	5.93	5.26	0	6.6	7.36	6.67	5.65	0	0	6.93	4.03	3.3	4.13	6.33	4.52	0	0	F
rps4x	40S ribosomal protein S4, X isoform	RS4X_DANRE	Danio rerio	30	7.96	7.94	7.21	7.26	7.02	7.59	8.06	7.62	7.03	6.26	6.07	51.69	14.19	42.69	15.89	49.73	18.54	4.19	0.63	F
rps3a	40S ribosomal protein S3a	RS3A_DANRE	Danio rerio	30	7.59	7.56	6.81	6.82	6.03	7.16	7.67	7.21	6.66	5.56	5.93	21.58	6.58	13.1	9.72	20.03	6.71	1.81	1.25	F
igf2bp1	Insulin-like growth factor 2 mRNA-binding protein 1	A0A0B4J1A6_DANRE	Danio rerio	66	7.67	7.6	6.17	6.07	5.49	6.72	7.55	7.21	6.62	0	0	18.82	14.98	3.83	3.87	18.14	7.62	0	0	F
pdcd11	Programmed cell death 11	B8JIP9_DANRE	Danio rerio	204	6.67	7.07	5.82	0	0	6.05	6.97	6.35	5.23	0	0	3.61	1.6	0	0	2.76	1.98	0	0	F
chd7	Chromodomain helicase DNA-binding protein 7	F1QGL1_DANRE	Danio rerio	349	6.54	6.98	5.57	0	0	5.98	7.1	6.22	5.3	0	0	2.66	1.56	0	0	2.96	2.5	0	0	F
rbm4.2	RNA-binding motif protein 4.2	F1Q7F8_DANRE	Danio rerio	42	7.46	7.7	6.22	5.12	0	6.86	7.61	7.15	6.28	0	0	16.3	9.64	5.82	7.85	15.71	9.23	0	0	F
hdac3	Histone deacetylase	F1RCG9_DANRE	Danio rerio	49	7.23	6.8	5.78	0	0	6.45	7.33	6.64	0	0	0	5.7	5.83	0	0	8.33	1.53	0	0	F
arid3b	AT-rich interactive domain 3B (BRIGHT-like)	A0A0R4IZF6_DANRE	Danio rerio	67	7.51	7.73	6.45	0	0	6.47	7.81	6.98	5.45	0	0	18.91	8.83	0	0	15.03	13.83	0	0	F
hnrnpa0l	Heterogeneous nuclear ribonucleoprotein A0,-like	Q7ZU48_DANRE	Danio rerio	32	7.48	7.58	6.19	6.94	5.37	7.24	7.64	7.28	6.57	0	0	14.62	8.88	15.26	13.41	20.49	10.52	0	0	F
sf3b1	Splicing factor 3b, subunit 1	F1QQZ1_DANRE	Danio rerio	147	6.94	7.11	5.81	4.89	0	6.17	7.06	6.35	5.19	0	0	4.68	2.32	1.24	1.53	3.07	2.37	0	0	F
matr3l1.1	Matrin 3-like 1.1	Q800H6_DANRE	Danio rerio	129	7	7.18	5.77	0	0	6.28	7.32	6.47	5.08	0	0	5.3	3.02	0	0	4.85	4.48	0	0	F
si:dkey-156n14.5	Si:dkey-156n14.5	A0A2R8PZB2_DANRE	Danio rerio	76	7.08	7.15	6	0	0	6.61	7.09	6.76	0	0	0	6.08	2.88	0	0	7.49	2.93	0	0	F
pabpc1a	Polyadenylate-binding protein	F1QB54_DANRE	Danio rerio	71	7.3	7.19	6.15	5.79	5.36	6.6	7.41	6.75	6.16	0	0	8.61	5.31	2.69	3.03	8.23	3.66	0	0	F
smarcc1a	SWI/SNF-related, matrix-associated, actin-dependent regulator of chromatin, subfamily c, member 1a	F1Q9K1_DANRE	Danio rerio	121	7.11	7.08	5.64	5.02	0	6.42	7.25	6.56	5	0	0	5.37	4.01	2.14	2.71	4.7	3.94	0	0	F
mcm5	DNA helicase	F1QK71_DANRE	Danio rerio	82	7.34	7.6	6.54	6.05	5.36	6.84	7.66	7.15	6.18	0	4.75	14.96	3.65	4.54	5.37	15.84	10.11	0	0	F
uba52	Ubiquitin A-52 residue ribosomal protein fusion product 1	Q3B7P7_DANRE	Danio rerio	15	8.36	8.61	7.83	7.71	7.5	8.1	0	8.14	7.85	7.22	0	186	21.66	131.78	57.45	214.11	14.64	0	0	F
hsp90ab1	Heat shock protein HSP 90-beta	HS90B_DANRE	Danio rerio	83	7.35	7.61	7.03	6.96	6.75	7.19	7.77	7.18	6.8	6.82	6.78	22.65	9.56	19.62	3.96	23.09	4.19	18.07	1.42	F
rps2	Ribosomal protein S2	Q6NWC3_DANRE	Danio rerio	30	7.63	7.77	6.81	6.78	6.08	7.28	7.71	7.34	6.61	5.66	5.85	26	5.57	15.24	13.35	23.41	12.1	1.69	0.75	F
rpl4	Ribosomal protein L4	Q7ZW95_DANRE	Danio rerio	43	7.34	7.41	6.66	6.52	5.98	7.09	7.5	6.87	6.34	5.45	5.57	13.92	2.3	9.6	8.61	10.76	4.01	0.95	0.33	F
polr2a	DNA-directed RNA polymerase subunit	A0A0R4IMS9_DANRE	Danio rerio	217	6.47	6.6	5.57	3.86	0	5.68	6.62	6.24	5.01	0	0	1.69	0.5	0.38	0.52	1.67	1.3	0	0	F
smarca4a	Brahma protein-like protein 1	Q7ZSY3_DANRE	Danio rerio	182	6.66	6.89	5.71	4.65	4.69	5.94	6.81	6.33	4.92	0	0	2.8	1.03	0.53	0.72	2.19	1.72	0	0	F
sf3b3	Splicing factor 3B subunit 3	SF3B3_DANRE	Danio rerio	136	7.18	7.12	5.71	5.05	0	6.38	7.24	6.39	5.38	0	0	6.21	4.76	1.98	2.48	4.15	3.52	0	0	F
si:dkey-108k21.11	Histone H2B (Fragment)	X1WH60_DANRE	Danio rerio	14	8.32	8.57	8.12	0	0	8.16	7.83	8.53	7.75	0	0	243.58	148.43	0	0	250.38	274.77	0	0	F
mcm4	DNA helicase	Q6NZV2_DANRE	Danio rerio	95	6.54	6.81	5.55	5.46	0	6.03	6.79	6.49	5.05	0	4.63	2.19	0.95	1.14	0.77	2.7	2.37	0	0	F
hspb1	Heat shock protein 1	A4VAK4_DANRE	Danio rerio	22	7.85	8.17	6.82	6.67	5.82	7.56	8.11	7.4	6.88	0	0	46.23	23.22	22.59	29.3	40.13	17.69	0	0	F
pbrm1l	Polybromo 1,-like	A0A2R8QIG9_DANRE	Danio rerio	186	6.67	6.87	5.12	0	0	5.65	6.91	6.17	0	0	0	2.38	1.7	0	0	2.99	0.81	0	0	F
igf2bp3	Insulin-like growth factor 2 mRNA-binding protein 3	A0A0R4IYT0_DANRE	Danio rerio	66	7.62	7.65	6.45	5.99	5.48	6.74	7.54	7.14	6.57	0	0	19.78	10.81	3.81	4.14	16.25	6.1	0	0	F
ptbp1a	Polypyrimidine tract-binding protein 1a	Q503D3_DANRE	Danio rerio	62	7.08	7	6.19	4.32	0	6.41	7.27	6.7	6.05	0	0	6.01	2.38	2.04	2.83	6.52	2.85	0	0	F
ddx3xb	DEAD-box helicase 3 X-linked b	F1RCB2_DANRE	Danio rerio	76	7.17	7.05	6.24	6.08	0	6.65	7.27	6.76	6.22	0	0	7.09	3.36	4.69	3.13	7.51	2.51	0	0	F
hnrnpabb	Heterogeneous nuclear ribonucleoprotein A/Bb	Q6NYA1_DANRE	Danio rerio	34	7.93	7.72	6.05	5.66	0	6.99	7.49	7	0	0	0	29.71	29.87	8	9.98	15.13	1.9	0	0	F
dhx9	DEAH (Asp-Glu-Ala-His) box helicase 9	B0S6Z1_DANRE	Danio rerio	140	6.77	6.78	5.38	4.68	0	6.07	6.93	6.33	4.73	0	0	2.61	1.82	0.96	1.22	2.47	2.01	0	0	F
pold1	DNA polymerase	B3DKJ9_DANRE	Danio rerio	125	6.82	7.29	6.18	4.78	0	6.52	7.43	6.65	5.65	0	0	6.12	2.27	2.62	3.52	6.79	5.27	0	0	F
top2a	DNA topoisomerase 2	A0A0R4IUF0_DANRE	Danio rerio	177	6.6	6.68	5.55	4.38	0	5.81	6.84	6.15	4.63	0	0	2.05	0.91	0.52	0.67	1.84	1.53	0	0	F
cdk1	Cell division control protein 2	Q7T3L7_DANRE	Danio rerio	35	6.92	7.02	6	5.55	0	6.29	7.37	6.65	6.16	0	0	4.64	1.53	1.89	1.63	7.26	3.06	0	0	F
elavl1a	ELAV-like protein	F1QM02_DANRE	Danio rerio	38	7.65	7.57	6.21	5.64	0	6.54	7.44	6.89	5.78	0	0	18.14	13.92	3.12	3.14	8.91	6.21	0	0	F
si:ch1073-55a19.2	Si:ch1073-55a19.2	X1WCS8_DANRE	Danio rerio	326	5.97	6.26	5.85	3.35	0	5.92	6.72	6.18	4.68	0	0	1.23	0.83	0.65	0.92	1.65	1.31	0	0	F
ubr5	Ubiquitin protein ligase E3 component n-recognin 5	F1Q8J2_DANRE	Danio rerio	308	6.33	6.74	5.14	4.32	0	5.71	6.75	6.03	4.61	0	0	1.48	1.01	0.42	0.53	1.45	1.21	0	0	F
hnrnpr	Heterogeneous nuclear ribonucleoprotein R	A0A0R4IHZ5_DANRE	Danio rerio	71	7.41	7.4	5.73	0	0	6.4	6.87	6.45	0	0	0	10.65	8.72	0	0	3.97	0.97	0	0	F
hnrnpaba	Heterogeneous nuclear ribonucleoprotein A/B	Q6NYU8_DANRE	Danio rerio	37	7.83	7.7	6.2	5.62	0	6.9	7.27	6.87	5.57	0	0	25.47	22.48	6.68	8.22	7.17	5.68	0	0	F
trip12	E3 ubiquitin-protein ligase TRIP12	A0A2R8Q6F8_DANRE	Danio rerio	232	6.3	6.76	5.41	4.85	0	5.92	6.71	5.76	4.87	0	0	1.61	0.89	0.72	0.81	1.15	1.05	0	0	F
mybbp1a	Myb-binding protein 1A-like protein	MBB1A_DANRE	Danio rerio	144	6.68	7.01	5.72	0	0	6.19	6.91	6.25	0	0	0	3.24	1.46	0	0	3.26	0.49	0	0	F
mapre1b	Microtubule-associated protein, RP/EB family, member 1	Q6NUY9_DANRE	Danio rerio	29	6.82	7.06	5.76	6.03	5.44	6.59	7.28	6.31	5.74	0	0	3.9	1.81	3.04	2.75	4.43	3.54	0	0	F
nono	Non-POU domain-containing, octamer-binding	Q802Z5_DANRE	Danio rerio	50	7.19	6.96	5.29	0	0	6.21	6.9	6.2	0	0	0	5.36	5.5	0	0	3.05	0.64	0	0	F
usp5	Ubiquitin carboxyl-terminal hydrolase	F8W4C4_DANRE	Danio rerio	93	7.04	7.14	6.07	6.26	5.82	6.58	7.37	6.57	6.24	0	0	5.99	2.23	3.86	2.04	7.14	2.79	0	0	F
rps9	Ribosomal protein S9	Q6P5M3_DANRE	Danio rerio	22	7.5	7.72	6.62	6.21	6.04	6.9	7.68	7.28	6.49	0	0	19.99	6.03	6.28	5.23	20.46	11.07	0	0	F
wdr3	WD repeat domain 3	B0S6A9_DANRE	Danio rerio	106	6.85	6.92	5.24	0	0	5.77	6.91	6.34	4.54	0	0	3.16	2.38	0	0	2.44	2.03	0	0	F
eif4a3	Eukaryotic initiation factor 4A-III	A0A0R4IKW3_DANRE	Danio rerio	46	7.14	6.9	5.76	5.46	0	6.22	7.27	6.58	0	0	0	5.17	4.45	1.6	1.42	7.22	1.36	0	0	F
sfpq	Splicing factor proline/glutamine-rich	Q1L8R2_DANRE	Danio rerio	72	7.09	6.74	5.55	4.71	0	6.01	6.82	6.17	0	0	0	4.2	4.27	0.85	1.05	2.68	0.38	0	0	F
rpa1	Replication protein A 70 kDa DNA-binding subunit	RFA1_DANRE	Danio rerio	67	7.1	7.19	6.24	5.32	5.58	6.68	7.55	6.96	5.66	0	0	7.18	1.93	2.98	3.86	10.6	8.05	0	0	F
ruvbl2	RuvB-like 2	RUVB2_DANRE	Danio rerio	51	7	7.05	6.02	0	0	6.32	7.15	6.53	0	0	0	5.23	2.06	0	0	5.89	0.46	0	0	F
ddx21	DEAD (Asp-Glu-Ala-Asp) box helicase 21	A0A2R9YJN8_DANRE	Danio rerio	88	7.17	7.29	6.13	0	0	6.36	7.32	6.68	5.62	0	0	7.94	3.4	0	0	6.11	4.3	0	0	F
tardbp	TAR DNA-binding protein	A0A2R8Q8T5_DANRE	Danio rerio	45	7.03	6.93	5.72	5.32	0	6.52	7.1	6.83	6.28	0	0	4.4	3.15	2.79	3.32	7.4	3.25	0	0	F
dhx15	DEAH (Asp-Glu-Ala-His) box helicase 15	E7F3I8_DANRE	Danio rerio	88	7.03	7.02	6.1	5.22	0	6.42	7.45	6.69	5.71	0	0	5.45	2.1	2.22	2.65	7.33	5.55	0	0	F
rpl7a	Ribosomal protein L7a	A0A2R8Q9K6_DANRE	Danio rerio	30	7.49	7.51	6.79	6.42	5.67	7.1	7.57	7.12	6	0	0	18.77	4.12	8.81	9.65	13.72	9.73	0	0	F
ilf3a	Interleukin enhancer-binding factor 3a	A0A2R8RUM2_DANRE	Danio rerio	93	7.13	7.16	5.05	0	0	6.39	7.29	6.41	0	0	0	5.55	4.85	0	0	6.45	3.1	0	0	F
mcm6l	DNA helicase	A0A0E4AYA7_DANRE	Danio rerio	93	6.61	7.29	5.97	5.76	0	6.42	7.19	6.5	5.44	0	0	4.88	3.29	2.64	2.03	4.31	3.14	0	0	F
khdrbs1a	KH domain-containing, RNA-binding, signal transduction-associated 1a	A2CE73_DANRE	Danio rerio	40	7.68	7.58	6.92	6.35	5.49	7.04	7.56	7.18	5.87	5.52	0	26.06	9.11	7.52	8.48	14.31	11.41	0	0	F
hnrnpk	Heterogeneous nuclear ribonucleoprotein K	A0A2R8Q139_DANRE	Danio rerio	46	6.87	7.12	0	0	0	5.59	6.88	5.96	0	0	0	5.64	0.2	0	0	2.44	1.35	0	0	F
syncripl	Synaptotagmin-binding, cytoplasmic RNA-interacting protein,-like	Q6NYJ5_DANRE	Danio rerio	63	7.51	7.45	6.04	5.23	0	6.52	7.19	6.71	5.39	0	0	13.22	10.2	2.75	3.39	5.33	4.08	0	0	F
rps11	Ribosomal protein S11	Q7ZV05_DANRE	Danio rerio	18	7.94	8.09	7.02	7.28	7.24	7.63	8.03	7.61	7.31	6.31	6.27	50.01	15.96	51.33	13.31	58.09	9.83	5.62	0.46	F
baz1b	Tyrosine-protein kinase BAZ1B	A0A0R4IQQ6_DANRE	Danio rerio	179	6.54	6.63	5.4	0	0	5.76	6.84	5.82	4.68	0	0	1.74	0.9	0	0	1.42	1.48	0	0	F
ruvbl1	RuvB-like helicase	Q6IQT8_DANRE	Danio rerio	50	6.98	6.92	5.16	0	0	6.44	6.89	6.28	0	0	0	3.73	3.3	0	0	3.29	0.22	0	0	F
nol6	Nucleolar protein 6	F1Q4S6_DANRE	Danio rerio	129	6.48	6.84	4.8	0	0	5.5	6.63	5.87	0	0	0	1.83	1.47	0	0	1.55	0.45	0	0	F
polr2b	DNA-directed RNA polymerase subunit beta	A0A0R4IXL0_DANRE	Danio rerio	134	6.73	6.69	5.99	3.89	0	6.15	7.05	6.41	5.92	0	0	3.05	0.9	1.1	1.53	3.87	1.31	0	0	F
wdr43	WD repeat domain 43	A9JR96_DANRE	Danio rerio	72	7.07	7.32	5.56	0	0	6.14	7.24	6.31	0	0	0	6.32	4.5	0	0	5.56	3.07	0	0	F
capzb	F-actin-capping protein subunit beta	Q7SXP1_DANRE	Danio rerio	31	6.84	6.1	0	5.94	0	6.26	7.17	5.93	0	0	0	2.81	3.18	2.33	0.74	3.93	3.58	0	0	F
ppp2r1bb	Protein phosphatase 2 (Formerly 2A), regulatory subunit A, beta isoform	Q642H5_DANRE	Danio rerio	65	6.55	6.97	5.59	6.01	5.12	6.52	7.08	6.43	5.89	0	0	2.65	1.45	2.52	2.39	3.98	1.56	0	0	F
si:ch211-197h24.6	Si:ch211-197h24.6	E9QIZ1_DANRE	Danio rerio	43	6.62	6.51	0	0	0	5.02	6.54	5.13	0	0	0	2.27	1.17	0	0	0.88	0.93	0	0	F
macroh2a2	Core histone macro-H2A	Q4V914_DANRE	Danio rerio	40	7.26	7.04	0	4.91	0	5.73	7.21	6.55	0	0	0	9.08	5.99	0.5	0.47	6.49	0.92	0	0	F
copa	Coatomer subunit alpha	F1QDQ1_DANRE	Danio rerio	138	7.08	7.16	5.78	6.41	6.14	6.56	7.51	6.55	6.11	0	4.56	5.68	3.52	4.92	0.9	7.9	5.57	0	0	F
baz2a	Bromodomain adjacent to zinc finger domain, 2A	A0A0R4IVN8_DANRE	Danio rerio	272	6.22	6.69	5.27	0	0	5.65	6.85	5.85	4.64	0	0	1.33	0.81	0	0	1.46	1.5	0	0	F
sall4	Spalt-like transcription factor 4	F1QDF2_DANRE	Danio rerio	118	6.81	6.79	6.12	4.83	0	6.35	7.29	6.36	5.21	0	0	3.85	1.01	1.81	2.37	4.29	4.1	0	0	F
actl6a	Actin-like 6A	F1R473_DANRE	Danio rerio	47	6.86	6.52	0	0	0	5.85	6.62	5.8	0	0	0	3.41	2.73	0	0	1.43	0.55	0	0	F
rif1	Replication timing regulatory factor 1	B0UY57_DANRE	Danio rerio	262	6.23	6.82	5.47	0	0	5.89	6.86	6	4.41	0	0	1.7	1.09	0	0	1.63	1.55	0	0	F
mcm2	DNA helicase	A0A0R4IF65_DANRE	Danio rerio	100	6.7	6.9	5.82	5.63	4.94	6.41	7.07	6.63	5.52	0	0	3.1	0.89	1.7	2	4.37	3.1	0	0	F
pelp1	Proline, glutamate and leucine-rich protein 1	F1RE30_DANRE	Danio rerio	131	6.75	6.77	5.96	0	0	6.2	7.18	6.71	5.38	0	0	3.2	0.83	0	0	5.27	4.05	0	0	F
myef2	Myelin expression factor 2	B0V3S8_DANRE	Danio rerio	60	7.12	7.05	5.79	0	0	6.09	6.94	6.6	4.9	0	0	5.57	3.96	0	0	3.55	3.19	0	0	F
tbl3	Transducin (beta)-like 3	F1QYF0_DANRE	Danio rerio	100	6.56	6.98	5.35	0	0	5.93	6.87	6.21	4.94	0	0	2.53	1.78	0	0	2.06	1.59	0	0	F
wdr36	WD repeat domain 36	A3KPR1_DANRE	Danio rerio	99	6.8	6.98	5.82	0	0	5.86	7.19	6.24	0	0	0	3.62	1.38	0	0	4.82	2.78	0	0	F
krt97	Keratin 97	Q6DHU3_DANRE	Danio rerio	50	7.31	6.38	0	0	0	6.21	6.89	5.99	0	4.91	0	8.09	9.96	0	0	2.52	1.28	0	0	F
mcm3l	DNA helicase	B8JKC1_DANRE	Danio rerio	91	6.87	7.01	5.8	4.97	0	6.5	7.1	6.46	5.27	0	0	4.01	1.83	2.54	3.32	3.64	2.72	0	0	F
zgc:55733	Zgc:55733	A0A0R4IKH3_DANRE	Danio rerio	33	7.39	7.17	6.13	0	0	6.29	7.24	6.7	0	0	0	9.59	7.3	0	0	7.97	0.39	0	0	F
kpna2	Importin subunit alpha	F1QG82_DANRE	Danio rerio	58	7.36	7.76	6.51	6.12	0	6.93	7.66	7.18	5.88	0	0	17.51	7.66	8.01	7.44	15.66	11.9	0	0	F
si:ch211-271b14.1	Si:ch211-271b14.1	A0A0N4SU43_DANRE	Danio rerio	103	6.64	6.73	5.11	0	0	5.67	6.69	5.98	4.68	0	0	2	1.44	0	0	1.29	1.05	0	0	F
smu1a	SMU1 DNA replication regulator and spliceosomal factor a	F1QKC0_DANRE	Danio rerio	58	6.51	6.33	0	0	0	5.57	6.68	6.05	0	0	0	1.66	1.02	0	0	1.97	0.18	0	0	F
bms1	BMS1 ribosome biogenesis factor	E7F349_DANRE	Danio rerio	140	6.33	6.6	4.8	0	0	5.48	6.47	5.52	0	0	0	1.19	0.86	0	0	0.93	0.54	0	0	F
parp2	Poly [ADP-ribose] polymerase	F1QAF7_DANRE	Danio rerio	73	6.47	6.38	0	0	0	6.1	6.11	5.39	0	0	0	1.63	0.81	0	0	0.49	0.12	0	0	F
wdhd1	WD repeat and HMG-box DNA-binding protein 1	A0A0R4J7S6_DANRE	Danio rerio	123	6.48	7.16	6.01	0	0	6.27	7.17	6.85	5.15	0	0	3.97	2.21	0	0	6.2	5.61	0	0	F
zgc:162944	Zgc:162944	B0UYN4_DANRE	Danio rerio	24	7.65	7.97	7.04	6.87	6.31	7.44	7.97	7.29	6.98	0	0	36.17	4.68	21.23	19.08	33.56	6.8	0	0	F
prpf19	PRP19/PSO4 homolog (S. cerevisiae)	Q7ZV92_DANRE	Danio rerio	55	6.91	6.89	5.28	5.08	0	5.5	7	6.39	5.58	0	0	3.33	2.68	0.37	0.18	3.15	1.8	0	0	F
lmnb1	Lamin B1	F1QHC4_DANRE	Danio rerio	67	6.69	6.8	0	0	0	5.73	6.81	6.2	0	0	0	3.17	0.56	0	0	2.75	0.18	0	0	F
hnrnpua	Heterogeneous nuclear ribonucleoprotein Ua	E7F3J2_DANRE	Danio rerio	85	7.15	7.19	6.16	5.45	0	6.51	7.08	6.69	5.62	0	0	7.25	2.94	2.8	3.12	4.88	3.49	0	0	F
si:ch211-212k18.4	Si:ch211-212k18.4	A0A0R4IZ89_DANRE	Danio rerio	241	6.3	6.81	5.39	0	0	5.6	6.97	6.03	0	0	0	1.7	1.07	0	0	2.91	1.65	0	0	F
dnmt3ba	DNA (cytosine-5-)-methyltransferase 3 beta, duplicate a	A0A2R9YJL5_DANRE	Danio rerio	164	6.04	6.29	5.01	0	0	5.27	6.32	5.69	4.57	0	0	0.66	0.3	0	0	0.61	0.44	0	0	F
dkc1	Dyskeratosis congenita 1, dyskerin	F1Q749_DANRE	Danio rerio	57	6.78	6.48	0	0	0	4.72	6.19	6.06	0	0	0	2.89	2.19	0	0	1.27	0.84	0	0	F
gtpbp4	Nucleolar GTP-binding protein 1	Q6DRI5_DANRE	Danio rerio	73	6.67	6.89	5.55	0	0	5.76	6.87	6.52	5.18	0	0	2.66	1.33	0	0	3.04	2.5	0	0	F
atad2b	ATPase family AAA domain-containing 2B	E7FE14_DANRE	Danio rerio	156	6.25	6.7	5.25	0	0	5.24	6.88	5.82	0	0	0	1.36	0.83	0	0	2.24	1.62	0	0	F
hnrnpa0b	Heterogeneous nuclear ribonucleoprotein A0b	F1QTL9_DANRE	Danio rerio	32	7.23	7.05	5.72	5.26	0	6.47	6.93	6.65	4.97	0	0	6.38	5.59	2.51	3.01	3.79	3.55	0	0	F
plrg1	Pleiotropic regulator 1	Q5U3B5_DANRE	Danio rerio	57	6.8	6.87	5.86	0	0	5.94	6.81	6.34	0	0	0	3.39	1.17	0	0	3.22	0.55	0	0	F
rcc1	Regulator of chromosome condensation 1	Q6NY65_DANRE	Danio rerio	44	7.04	6.62	0	0	0	5.69	6.36	6.2	0	0	0	4.97	4.38	0	0	1.79	1.11	0	0	F
elavl1b	ELAV-like protein	A0A2R8Q8X4_DANRE	Danio rerio	40	7.25	7.24	5.58	0	0	6.2	7.13	6.74	0	0	0	7.34	6.02	0	0	7.54	2.27	0	0	F
sf3a1	Novel protein similar to human splicing factor 3a, subunit 1, 120kD (SF3A1)	Q90X41_DANRE	Danio rerio	88	6.86	6.87	5.25	0	0	5.92	7	5.79	0	0	0	3.04	2.38	0	0	2.72	2.41	0	0	F
hnrnpa1a	Heterogeneous nuclear ribonucleoprotein A1a	E7FAQ8_DANRE	Danio rerio	39	7.33	7.01	0	0	0	5.95	7.05	6.57	0	0	0	10.17	7.96	0	0	5.52	0.81	0	0	F
puf60b	Poly(U)-binding-splicing factor PUF60-B	A0A1N8RFI4_DANRE	Danio rerio	54	6.6	6.47	5.58	4.68	0	6.1	6.78	6	0	0	0	1.82	0.99	1.03	1.31	2.15	0.71	0	0	F
si:ch211-288g17.3	Si:ch211-288g17.3	A3KPI6_DANRE	Danio rerio	41	7.37	7.34	6.33	4.71	0	6.77	7.13	6.53	5.85	0	0	11.22	5.49	4.62	6.39	4.53	2.16	0	0	F
supt16h	FACT complex large subunit	A5A4L9_DANRE	Danio rerio	118	6.5	6.76	5.55	4.82	0	6.23	6.72	6.3	0	0	0	2	0.78	1.39	1.77	2.8	0.65	0	0	F
nol11	Nucleolar protein 11-like	NOL11_DANRE	Danio rerio	79	6.81	6.91	5.79	0	0	6.09	7	6.47	5.67	0	0	3.43	1.41	0	0	3.55	1.94	0	0	F
dis3	DIS3 exosome endoribonuclease and 3'-5' exoribonuclease	E7FE01_DANRE	Danio rerio	108	6.43	6.87	5.49	0	0	5.84	6.94	6.22	4.97	0	0	2.07	1.16	0	0	2.28	1.83	0	0	F
ipo9	Importin 9	A2VD24_DANRE	Danio rerio	116	6.34	6.82	5.96	5.6	4.8	6.33	6.9	6.48	6.03	0	0	2.47	0.75	1.44	1.66	3.85	0.97	0	0	F
pwp2h	PWP2 small subunit processome component	F1RAC4_DANRE	Danio rerio	104	6.76	7.07	5.72	4.73	0	6.19	6.88	6.29	5.25	0	0	3.71	1.87	1.26	1.62	2.35	1.59	0	0	F
smarcd1	SWI/SNF-related, matrix-associated, actin-dependent regulator of chromatin, subfamily d, member 1	Q802C8_DANRE	Danio rerio	58	6.23	6.41	4.91	0	0	4.95	5.74	5.86	0	0	0	0.88	0.55	0	0	0.72	0.68	0	0	F
rpl17	Ribosomal protein L17	Q7T1K0_DANRE	Danio rerio	21	7.16	7.14	6.33	5.72	0	0	7.48	6.59	0	0	0	7.82	2.44	0	0	9.94	4.95	0	0	F
rps8	40S ribosomal protein S8	RS8_DANRE	Danio rerio	24	7.56	7.7	6.77	6.46	5.84	7.45	7.53	7.44	6.52	5.6	5.89	22.51	4.24	17.11	22.91	23.48	19.46	1.73	1	F
ddx4	DEAD (Asp-Glu-Ala-Asp) box polypeptide 4	E7EZA2_DANRE	Danio rerio	77	6.46	6.83	5.76	5.31	4.81	6.38	6.97	6.32	6.01	0	0	2.3	0.62	1.45	1.99	3.5	0.61	0	0	F
mcm7	DNA replication licensing factor MCM7	A0A0R4IF39_DANRE	Danio rerio	68	6.95	7.16	6.25	5.51	0	6.57	7.31	6.82	5.45	0	0	6.2	0.54	3.2	3.58	6.9	5.34	0	0	F
xrcc5	X-ray repair cross-complementing protein 5	A0A0R4IB13_DANRE	Danio rerio	82	6.75	7.17	5.71	5.19	0	6.37	6.91	6.59	5.35	0	0	4.12	2.5	1.98	2.34	3.58	2.91	0	0	F
rbmx	RNA-binding motif protein, X chromosome	RBMX_DANRE	Danio rerio	42	6.72	6.78	4.91	0	0	5.49	6.76	5.57	0	0	0	2.27	1.84	0	0	1.58	1.38	0	0	F
ctbp1	C-terminal-binding protein 1	Q9DEG7_DANRE	Danio rerio	48	6.85	6.95	0	0	0	5.82	6.96	6.4	0	0	0	4.58	0.91	0	0	4.07	0.05	0	0	F
ssrp1a	FACT complex subunit SSRP1	A0A2R8QK93_DANRE	Danio rerio	88	6.71	6.84	5.52	5.13	0	6.04	6.72	6.18	0	0	0	2.64	1.44	0.99	1.01	2.43	0.12	0	0	F
rfc5	Replication factor C (activator 1) 5	Q6DRK4_DANRE	Danio rerio	38	7.02	6.69	5.34	0	0	5.34	6.43	6.15	5.31	0	0	3.52	3.72	0	0	1.36	0.88	0	0	F
hnrnpul1l	Heterogeneous nuclear ribonucleoprotein U-like 1 like	E7F071_DANRE	Danio rerio	96	6.57	6.45	0	4.94	0	6	6.42	5.89	0	0	0	2.01	1.06	0.86	0.97	1.23	0.08	0	0	F
hnrnpul1	Heterogeneous nuclear ribonucleoprotein U-like 1	Q1L9A1_DANRE	Danio rerio	89	6.59	6.42	0	0	0	5.83	6.56	5.99	0	0	0	2.03	1.22	0	0	1.6	0.01	0	0	F
zgc:173552	Histone H3	A8KBJ5_DANRE	Danio rerio	15	8.81	9.41	8.44	0	0	0	8.51	8.79	8.32	0	0	825.53	336.46	0	0	581.01	431.13	0	0	F
si:dkeyp-121d4.3	Si:dkeyp-121d4.3	E7F429_DANRE	Danio rerio	227	5.97	6.73	4.07	0	0	5.12	6.44	5.47	0	0	0	1.03	1.2	0	0	0.85	0.52	0	0	F
nat10	RNA cytidine acetyltransferase	A5WVQ0_DANRE	Danio rerio	116	6.09	6.39	0	0	0	5.52	6.61	5.96	0	0	0	0.99	0.13	0	0	1.66	0.22	0	0	F
smc2	Structural maintenance of chromosomes protein	B8A5K9_DANRE	Danio rerio	135	6.01	6.55	5.02	0	0	5.73	6.43	6.01	4.86	0	0	0.88	0.63	0	0	1.03	0.76	0	0	F
prpf39	Pre-mRNA-processing factor 39	PRP39_DANRE	Danio rerio	86	6.88	6.93	5.84	5.36	0	6.5	7.07	6.66	0	0	0	3.86	1.74	2.7	3.15	6.34	1.58	0	0	F
ylpm1	YLP motif-containing 1	F6P6X1_DANRE	Danio rerio	207	6.21	6.69	4.88	0	0	5.6	6.64	5.61	0	0	0	1.21	0.98	0	0	1.29	0.88	0	0	F
rrp12	Ribosomal RNA-processing 12 homolog	B8A4E7_DANRE	Danio rerio	143	6.57	6.67	5.21	0	0	4.97	6.79	6.02	0	0	0	1.78	1.15	0	0	2.23	0.73	0	0	F
chd8	Chromodomain-helicase-DNA-binding protein 8	E7FH24_DANRE	Danio rerio	284	6	6.54	4.66	0	0	4.98	6.4	5.54	0	0	0	0.8	0.7	0	0	0.84	0.39	0	0	F
rps16	Ribosomal protein S16	Q1LWH1_DANRE	Danio rerio	16	7.34	7.23	6.13	6.55	6	6.83	7.12	6.86	0	0	0	9.27	6.01	6.92	3.87	8.84	4.24	0	0	F
kdm1a	Lysine-specific histone demethylase	A0A2R8Q8P2_DANRE	Danio rerio	95	6.57	6.32	0	0	0	5.17	6.62	6.19	0	0	0	1.84	1.27	0	0	2.2	0.52	0	0	F
hcfc1a	Host cell factor C1a	A0A2R8Q6N1_DANRE	Danio rerio	181	6.28	6.65	5.41	0	0	5.71	6.75	6.06	0	0	0	1.39	0.59	0	0	2.17	0.43	0	0	F
pnn	Pinin, desmosome-associated protein	F1QT45_DANRE	Danio rerio	75	6.91	7.02	0	0	0	6.18	6.98	5.79	0	0	0	5.32	0.97	0	0	2.64	2.29	0	0	F
hnrnph1l	Heterogeneous nuclear ribonucleoprotein H1,-like	F1QFJ8_DANRE	Danio rerio	44	6.5	6.24	5	0	0	5.58	6.14	5.7	0	0	0	1.14	1.06	0	0	0.72	0.15	0	0	F
dnaja2a	DnaJ (Hsp40) homolog, subfamily A, member 2	Q7ZUP5_DANRE	Danio rerio	46	6.52	6.48	5.4	5.29	0	6.29	6.5	6.42	4.26	0	0	1.52	0.84	1.71	1.85	1.91	2.17	0	0	F
sin3ab	SIN3 transcription regulator family member Ab	E7F0R9_DANRE	Danio rerio	144	5.98	6.2	0	0	0	4.7	6.12	5.52	0	0	0	0.7	0	0	0	0.57	0.02	0	0	F
adnpa	Activity-dependent neuroprotector homeobox a	F1QLG5_DANRE	Danio rerio	108	5.93	6.54	4.52	0	0	6.04	6.64	5.53	0	0	0	0.76	0.73	0	0	1.25	0.98	0	0	F
sf3b2	Splicing factor 3b, subunit 2	A7YT51_DANRE	Danio rerio	94	6.67	6.81	4.52	0	0	5.85	7.11	5.92	0	0	0	2.14	1.78	0	0	3.52	3.04	0	0	F
cebpz	CCAAT enhancer-binding protein zeta	F1R9Z2_DANRE	Danio rerio	118	6.29	6.71	4.93	0	0	5.59	6.64	5.85	0	0	0	1.33	1.02	0	0	1.56	0.55	0	0	F
utp6	UTP6 small subunit processome component	A0A0R4IGM5_DANRE	Danio rerio	70	6.68	6.73	5.57	0	0	5.14	6.58	6.2	0	0	0	2.35	1.18	0	0	2.16	0.65	0	0	F
hp1bp3	Heterochromatin protein 1,-binding protein 3	A0A140LGU1_DANRE	Danio rerio	67	6.91	7.22	5.53	0	0	5.7	6.91	6.5	0	0	0	4.83	3.33	0	0	4.38	1.09	0	0	F
dhx8	DEAH (Asp-Glu-Ala-His) box polypeptide 8	A0A286Y8Y8_DANRE	Danio rerio	141	6	6.41	5.03	0	0	5.33	6.46	5.73	0	0	0	0.74	0.41	0	0	1.07	0.27	0	0	F
ddx46	Probable ATP-dependent RNA helicase DDX46	A0A0R4IL10_DANRE	Danio rerio	115	6.23	6.43	4.81	0	0	5.75	6.15	5.95	4.56	0	0	0.89	0.59	0	0	0.73	0.69	0	0	F
utp15	U3 small nucleolar RNA-associated protein 15 homolog	UTP15_DANRE	Danio rerio	58	6.59	6.09	0	0	0	0	6.4	5.54	0	0	0	1.71	1.64	0	0	0.84	0.38	0	0	F
hira	Protein HIRA	A2CEX6_DANRE	Danio rerio	111	6.16	6.6	4.44	0	0	5.2	6.7	5.47	0	0	0	0.98	0.85	0	0	1.35	1.21	0	0	F
xrcc6	X-ray repair-complementing defective repair in Chinese hamster cells 6	F1QZ60_DANRE	Danio rerio	69	7.04	7.28	0	0	0	6.16	7.36	6.26	5.17	0	0	8.23	0.24	0	0	4.47	4.97	0	0	F
rsl1d1	Ribosomal L1 domain-containing 1	F1R8M8_DANRE	Danio rerio	42	6.34	6.41	0	0	0	5.33	6.65	5.63	0	0	0	1.37	0.33	0	0	1.34	0.91	0	0	F
rps23	Ribosomal protein S23	A8KB78_DANRE	Danio rerio	16	7.42	7.24	6.11	6.28	6.27	6.86	7.64	0	5.58	0	0	10.3	7.95	6.84	3.93	10.17	12.84	0	0	F
khdrbs1b	KH domain-containing, RNA-binding, signal transduction-associated 1b	Q6NW62_DANRE	Danio rerio	39	6.89	6.83	0	5.04	0	5.92	6.63	6.2	0	0	0	4.33	1.92	0.75	0.75	2.24	0.53	0	0	F
sart3	Squamous cell carcinoma antigen recognized by T-cells 3	SART3_DANRE	Danio rerio	110	6.33	6.72	5.11	0	0	5.57	6.68	5.99	0	0	0	1.42	0.96	0	0	1.86	0.36	0	0	F
bysl	Bystin-like (Fragment)	F1R7L3_DANRE	Danio rerio	53	6.06	6.09	0	0	0	5.53	6.36	5.64	0	0	0	0.7	0.22	0	0	0.87	0.22	0	0	F
hcfc1b	Host cell factor C1b	A8WIP5_DANRE	Danio rerio	204	6.24	6.61	5.13	0	0	0	6.69	5.87	0	0	0	1.17	0.7	0	0	1.68	0.65	0	0	F
smarce1	SWI/SNF-related, matrix-associated, actin-dependent regulator of chromatin, subfamily e, member 1	F1Q5P8_DANRE	Danio rerio	45	6.32	6	0	0	0	5.02	5.95	5.14	0	0	0	1	0.78	0	0	0.31	0.12	0	0	F
utp20	UTP20 small subunit processome component	A0A0R4IQW7_DANRE	Danio rerio	317	5.65	6.47	5.06	0	0	5.03	6.17	5.56	0	0	0	0.66	0.56	0	0	0.63	0.04	0	0	F
mta2	Metastasis-associated 1 family, member 2	F1QLG2_DANRE	Danio rerio	74	6.55	6.73	5.47	0	0	5.98	6.87	6.25	5.19	0	0	1.98	0.93	0	0	2.22	1.55	0	0	F
si:ch211-198a12.6	Si:ch211-198a12.6	B8A688_DANRE	Danio rerio	59	6.91	6.89	6.07	0	0	6.25	7.06	6.6	5.06	0	0	4.38	1.41	0	0	3.95	3.22	0	0	F
safb	Scaffold attachment factor B	Q1LV81_DANRE	Danio rerio	97	6.58	6.42	5.45	0	0	6.26	6.84	5.38	0	0	0	1.62	1.03	0	0	1.72	1.87	0	0	F
mphosph10	U3 small nucleolar ribonucleoprotein protein MPP10	E7F5L8_DANRE	Danio rerio	80	6.59	6.61	0	0	0	6.18	6.86	6.01	0	0	0	2.35	0.76	0	0	2.42	1.05	0	0	F
tbl1xr1b	Transducin (beta)-like 1 X-linked receptor 1b	A5WVU0_DANRE	Danio rerio	55	6.07	6.52	0	0	0	4.74	6.29	5.67	0	0	0	1.17	0.42	0	0	0.82	0.07	0	0	F
arid3c	AT-rich interactive domain 3C (BRIGHT-like)	A0A0R4IS23_DANRE	Danio rerio	65	6.93	7.2	0	0	0	0	7.08	6.48	0	0	0	6.62	0.47	0	0	5.13	0.18	0	0	F
thrap3b	Thyroid hormone receptor-associated protein 3b	A0A0R4IWW7_DANRE	Danio rerio	100	6.76	6.62	5.52	0	0	5.99	6.78	5.47	4.72	0	0	2.37	1.67	0	0	1.09	1.35	0	0	F
top1l	DNA topoisomerase I	Q1ED17_DANRE	Danio rerio	90	6.34	6.92	0	4.86	0	6	6.97	6.26	0	0	0	2.67	1.48	0.85	0.99	3.56	0.81	0	0	F
wdr75	WD repeat-containing protein 75	WDR75_DANRE	Danio rerio	94	6.6	6.82	5.26	0	0	5.67	6.83	6.24	0	0	0	2.13	1.36	0	0	2.94	0.08	0	0	F
lrwd1	Leucine-rich repeat and WD repeat-containing protein 1	A0A0R4IKV7_DANRE	Danio rerio	86	6.54	6.91	5.54	0	0	5.62	6.5	5.9	4.45	0	0	2.43	1.29	0	0	0.92	0.73	0	0	F
lig3	DNA ligase	F1QJL4_DANRE	Danio rerio	113	6.22	6.43	0	0	0	5.71	6.49	6.17	0	0	0	1.21	0.02	0	0	1.89	0.74	0	0	F
dcaf13	DDB1- and CUL4-associated factor 13	F1Q6C8_DANRE	Danio rerio	51	6.37	6.28	0	0	0	5.32	6.28	5.57	0	0	0	1.29	0.62	0	0	0.73	0.17	0	0	F
zgc:158803	Zgc:158803	A3KMT0_DANRE	Danio rerio	50	6.54	7.01	6.01	0	0	6.17	6.79	6.19	0	0	0	3.42	1.02	0	0	2.62	0.1	0	0	F
nol10	Nucleolar protein 10	F1QFR4_DANRE	Danio rerio	84	6.45	6.26	5.18	0	0	5.23	6.65	5.76	0	0	0	1.11	0.84	0	0	1.47	0.73	0	0	F
sf3a3	Splicing factor 3a, subunit 3	A0A0R4ILH7_DANRE	Danio rerio	59	6.76	6.63	5.13	0	0	5.34	6.62	6.01	0	0	0	2.19	1.94	0	0	1.77	0.11	0	0	F
nr2f5	Nuclear receptor subfamily 2 group F member 5	NR2F5_DANRE	Danio rerio	45	6.64	6.77	5.54	0	0	5.98	6.83	6.36	0	0	0	2.29	1.1	0	0	3.36	0.52	0	0	F
jupa	Junction plakoglobin a	A0A2R8QDB8_DANRE	Danio rerio	80	6.38	5.14	0	4.87	0	5.32	6.2	5.69	5.12	0	0	0.92	1.21	0.24	0.12	0.63	0.22	0	0	F
LOC100334800	Uncharacterized protein	A0A2R8PYX8_DANRE	Danio rerio	29	7.11	7.46	6.41	6.05	5.48	6.66	7.34	6.84	5.76	0	0	10.13	2.54	3.43	3.25	7.52	5.16	0	0	F
nop2	NOP2 nucleolar protein homolog (yeast)	F1QWP7_DANRE	Danio rerio	84	6.64	6.77	5.59	0	0	5.8	6.89	6.29	0	0	0	2.34	1.02	0	0	3.29	0.16	0	0	F
ddb1	Damage-specific DNA-binding protein 1	A0A0G2KCW6_DANRE	Danio rerio	127	6.28	6.44	5.17	0	0	5.82	6.66	5.45	0	0	0	1.03	0.5	0	0	1.25	1.11	0	0	F
plaa	Phospholipase A2-activating protein	F1QCT6_DANRE	Danio rerio	86	6.12	6.75	4.68	4.61	4.87	6.37	6.75	6.05	5.25	0	0	1.2	1.19	1.3	2	1.62	1.02	0	0	F
atrx	ATRX chromatin remodeler	A0A2R8QG02_DANRE	Danio rerio	222	5.77	6.53	5.32	0	0	5.5	6.34	5.74	4.59	0	0	0.87	0.57	0	0	0.66	0.48	0	0	F
nup160	Nucleoporin 160	A0A2R8Q4U1_DANRE	Danio rerio	131	6.18	5.96	4.61	0	0	5.36	6.32	5.2	4.38	0	0	0.55	0.51	0	0	0.42	0.45	0	0	F
pum3	Pumilio homolog 3	PUM3_DANRE	Danio rerio	71	6.24	6.72	0	0	0	5.66	6.43	5.77	0	0	0	1.81	0.74	0	0	1.07	0.16	0	0	F
ddx54	ATP-dependent RNA helicase	Q8JGR2_DANRE	Danio rerio	97	6.2	6.75	5.41	0	0	5.75	6.72	6.03	0	0	0	1.47	0.88	0	0	2.04	0.42	0	0	F
ddx18	RNA helicase	F1QLW8_DANRE	Danio rerio	74	6.52	6.31	4.57	0	0	5.78	6.63	5.68	0	0	0	1.15	1.17	0	0	1.33	0.76	0	0	F
rps14	Ribosomal protein S14	Q6PBW3_DANRE	Danio rerio	16	7.34	7.45	6.54	6.63	5.49	6.99	7.41	7.08	6.44	5.91	5.93	13.15	2.75	8.33	7.21	13.09	6.17	2.39	0.46	F
si:ch1073-335m2.2	Si:ch1073-335m2.2	F1Q618_DANRE	Danio rerio	348	5.37	5.88	4.56	0	0	4.64	5.96	5.13	0	0	0	0.21	0.12	0	0	0.31	0.13	0	0	F
bop1	Ribosome biogenesis protein BOP1	G3N3Y4_DANRE	Danio rerio	89	6.59	6.66	0	0	0	6.07	6.59	6.04	0	0	0	2.46	0.6	0	0	1.77	0.07	0	0	F
npm1a	Nucleophosmin 1a	E7FCU0_DANRE	Danio rerio	31	7.13	7.42	5.97	5.72	0	6.64	7.2	6.52	0	0	0	8.18	4.66	3.95	4.05	6.21	1.07	0	0	F
sin3b	SIN3 homolog B, transcription regulator (Yeast)	Q1LYM8_DANRE	Danio rerio	137	5.79	6.05	0	0	0	4.62	5.97	5.27	0	0	0	0.48	0.02	0	0	0.36	0.08	0	0	F
waplb	WAPL cohesin release factor b	E7FCL4_DANRE	Danio rerio	130	5.76	6.36	4.37	0	0	5.44	6.48	5.11	0	0	0	0.5	0.48	0	0	0.77	0.78	0	0	F
aatf	Apoptosis-antagonizing transcription factor	A0A0R4IHH9_DANRE	Danio rerio	65	6.62	6.41	0	0	0	5.43	6.63	5.78	0	0	0	2.09	1.34	0	0	1.44	0.62	0	0	F
hnrnpl2	Heterogeneous nuclear ribonucleoprotein L2	A8KC22_DANRE	Danio rerio	58	6.55	6.45	5.56	0	0	5.94	6.41	6.39	0	0	0	1.68	0.84	0	0	2.61	2.08	0	0	F
hnrpkl	Heterogeneous nuclear ribonucleoprotein K,-like	B8JLJ8_DANRE	Danio rerio	48	6.72	7.03	0	0	0	5.21	6.71	5.55	0	0	0	4.31	0.59	0	0	1.41	1.17	0	0	F
puf60a	Poly-U-binding-splicing factor a	A0A2R8QFM1_DANRE	Danio rerio	58	6.41	6.11	0	0	0	5.43	6.27	5.78	0	0	0	1.23	0.94	0	0	0.91	0.12	0	0	F
ncapg	Non-SMC condensin I complex, subunit G	A0A2R8Q4V9_DANRE	Danio rerio	112	7.04	6.87	5.31	0	0	6.07	6.59	6.14	5.61	0	0	4	3.8	0	0	1.71	0.54	0	0	F
pes	Pescadillo	PESC_DANRE	Danio rerio	68	6.75	7.08	6.32	0	0	6.02	7.11	6.21	4.89	0	0	5.33	1.15	0	0	2.85	2.74	0	0	F
rbm45	RNA-binding motif protein 45	B0S522_DANRE	Danio rerio	52	6.11	5.97	0	0	0	0	6.16	5.16	0	0	0	0.69	0.38	0	0	0.44	0.29	0	0	F
ddx27	DEAD (Asp-Glu-Ala-Asp) box polypeptide 27	F1QPH6_DANRE	Danio rerio	88	6.37	6.53	4.94	0	0	5.44	6.4	5.87	0	0	0	1.17	0.78	0	0	1.16	0.1	0	0	F
dnttip2	Deoxynucleotidyltransferase, terminal,-interacting protein 2 (Fragment)	F6NVV4_DANRE	Danio rerio	105	6.27	6.53	4.95	0	0	5.24	6.62	5.7	0	0	0	1.06	0.67	0	0	1.33	0.73	0	0	F
h1m	Linker histone H1M	A0A0R4IAV0_DANRE	Danio rerio	27	6.9	6.99	5.33	5.16	0	5.67	6.78	5.88	0	0	0	3.63	2.69	0.51	0.3	1.95	0.98	0	0	F
ctcf	CCCTC-binding factor (zinc finger protein)	A0A2R8QUZ1_DANRE	Danio rerio	91	6.64	7.06	0	0	0	6.1	6.77	6.1	4.52	0	0	4.18	1.32	0	0	1.6	1.33	0	0	F
stau2	Double-stranded RNA-binding protein Staufen homolog 2	F1QJT6_DANRE	Danio rerio	73	6.21	6.55	0	4.89	0	5.71	6.57	5.89	0	0	0	1.38	0.26	0.48	0.45	1.45	0.25	0	0	F
utp4	Cirrhosis, autosomal recessive 1A (Cirhin)	Q6P125_DANRE	Danio rerio	77	6.72	6.83	5.26	0	0	5.73	6.9	6.21	5.16	0	0	2.47	1.7	0	0	2.19	1.61	0	0	F
sympk	Symplekin	A0A0R4I9D6_DANRE	Danio rerio	140	5.82	6.22	4.56	0	0	5.21	6.3	5.6	3.67	0	0	0.45	0.32	0	0	0.51	0.45	0	0	F
rangap1a	RAN GTPase-activating protein 1a	Q08BV5_DANRE	Danio rerio	62	6.46	6.39	5.34	0	0	5.9	6.85	6.03	5.08	0	0	1.3	0.73	0	0	1.76	1.41	0	0	F
prim2	DNA primase large subunit	B8JIP2_DANRE	Danio rerio	59	6.24	6.56	0	0	0	5.68	6.44	6.24	0	0	0	1.44	0.24	0	0	2.03	1.17	0	0	F
ctr9	CTR9 homolog, Paf1/RNA polymerase II complex component	A3KDM3_DANRE	Danio rerio	132	5.88	5.89	4.88	0	0	4.67	6.24	5.27	0	0	0	0.38	0.16	0	0	0.54	0.32	0	0	F
ik	IK cytokine	Q860B9_DANRE	Danio rerio	64	6.55	6.52	5.52	0	0	5.44	6.61	5.88	0	0	0	1.7	0.81	0	0	1.52	0.37	0	0	F
eif2s3	Eukaryotic translation initiation factor 2 subunit 3	IF2G_DANRE	Danio rerio	51	5.81	0	5.29	0	0	4.85	5.77	5.4	0	0	0	0.54	0.1	0	0	0.34	0.11	0	0	F
prim1	DNA primase	F1QKT6_DANRE	Danio rerio	50	6.19	6.07	0	0	0	0	6.3	5.82	0	0	0	0.83	0.44	0	0	0.97	0.14	0	0	F
rpa2	Replication protein A2	Q504I6_DANRE	Danio rerio	29	6.62	6.3	0	0	0	5.66	6.73	6.14	0	0	0	1.98	1.56	0	0	2.32	0.04	0	0	F
u2surp	U2 snRNP-associated SURP domain-containing	B0S5J3_DANRE	Danio rerio	105	6.17	6.42	0	0	0	5.66	6.37	5.71	0	0	0	1.13	0.05	0	0	0.94	0.15	0	0	F
rbm39a	RNA-binding motif protein 39a	A0A2R8QAM8_DANRE	Danio rerio	57	6.82	7.02	5.85	0	0	6.21	6.87	6.36	0	0	0	3.89	1.45	0	0	3.5	0.31	0	0	F
polr2c	Polymerase (RNA) II (DNA directed) polypeptide C	Q7ZV11_DANRE	Danio rerio	31	6.48	6.56	0	0	0	5.62	6.53	4.86	0	0	0	1.91	0.42	0	0	0.8	0.96	0	0	F
strap	Serine/threonine kinase receptor-associated protein	Q7ZW92_DANRE	Danio rerio	36	6.27	6.04	0	0	0	5.99	6.47	5.51	0	0	0	0.93	0.62	0	0	0.92	0.55	0	0	F
grwd1	Glutamate-rich WD repeat-containing 1	F1QGP3_DANRE	Danio rerio	51	6.66	6.75	0	0	0	5.92	6.95	6.27	0	0	0	2.93	0.58	0	0	3.5	0.64	0	0	F
ahctf1	AT hook-containing transcription factor 1	X1WE68_DANRE	Danio rerio	281	5.59	5.87	0	0	0	4.93	6.34	4.72	0	0	0	0.3	0.03	0	0	0.52	0.62	0	0	F
rpl13	60S ribosomal protein L13	RL13_DANRE	Danio rerio	24	6.64	7.19	6.28	6.51	5.36	6.48	7.23	6.13	0	0	0	5.31	1.88	4.03	3.09	4.85	3.75	0	0	F
cdc5l	CDC5 cell division cycle 5-like (S. pombe)	E9QIC1_DANRE	Danio rerio	92	6.27	6.56	0	0	0	5.63	6.67	5.77	0	0	0	1.48	0.17	0	0	1.52	0.77	0	0	F
ppiaa	Peptidyl-prolyl cis-trans isomerase	B8JKN6_DANRE	Danio rerio	17	7.29	7.55	6.92	6.97	5.83	7.09	7.71	7.38	6.92	5.83	6.06	18.65	6.23	13.38	9.91	28.59	9.21	2.66	1.33	F
zfr	Zinc finger RNA-binding protein	A2BGG2_DANRE	Danio rerio	116	6.15	6.71	4.96	0	0	5.23	6.65	5.86	0	0	0	1.2	1	0	0	1.59	0.57	0	0	F
adar	Adenosine deaminase RNA-specific	E9QIW2_DANRE	Danio rerio	151	5.62	6.7	0	0	0	5.62	6.32	5.89	4.24	0	0	1.27	1.36	0	0	0.75	0.63	0	0	F
dye	Nuclear pore complex protein Nup93	NUP93_DANRE	Danio rerio	93	6.4	6.39	5.11	0	0	5.73	6.71	5.8	5.32	0	0	1.11	0.72	0	0	1.31	0.87	0	0	F
arid2	AT-rich interactive domain 2 (ARID, RFX-like)	E7F3J3_DANRE	Danio rerio	169	5.76	6.14	4.65	0	0	4.57	6.14	5.37	0	0	0	0.39	0.24	0	0	0.5	0.16	0	0	F
ctnnd1	Catenin (cadherin-associated protein), delta 1	F1R6C8_DANRE	Danio rerio	101	6.01	5.9	4.96	0	0	5.26	6.57	5.15	4.29	0	0	0.47	0.26	0	0	0.64	0.87	0	0	F
rbm28	RNA-binding motif protein 28	A0A2R8S0J9_DANRE	Danio rerio	96	5.9	6.23	4.59	0	0	0	6.24	5.66	0	0	0	0.49	0.33	0	0	0.76	0.01	0	0	F
snw1	SNW domain-containing 1	Q6DRP3_DANRE	Danio rerio	61	6.24	6.35	4.83	0	0	0	6.3	5.35	0	0	0	0.83	0.55	0	0	0.62	0.37	0	0	F
ddx24	DEAD (Asp-Glu-Ala-Asp) box helicase 24 (Fragment)	A0A0R4IA19_DANRE	Danio rerio	94	6.05	6.51	0	0	0	5.47	6.32	5.6	0	0	0	1.13	0.43	0	0	0.79	0.18	0	0	F
ddx1	DEAD (Asp-Glu-Ala-Asp) box helicase 1	F1R2L8_DANRE	Danio rerio	82	6.02	5.91	0	5.2	0	5.49	6.51	5.29	0	0	0	0.57	0.29	0.4	0.11	0.88	0.78	0	0	F
cwc22	Pre-mRNA-splicing factor CWC22 homolog	B0S6B1_DANRE	Danio rerio	113	6.34	6.78	0	0	0	5.42	6.7	5.87	0	0	0	2.15	0.77	0	0	1.71	0.69	0	0	F
prpf6	C20orf14 homolog (H. sapiens)	Q6NYK7_DANRE	Danio rerio	107	5.91	6.52	5.22	0	0	5.74	6.11	5.77	0	0	0	0.87	0.53	0	0	0.77	0.29	0	0	F
rpl7l1	Ribosomal protein L7-like 1	Q6PFJ0_DANRE	Danio rerio	28	6.31	6.52	0	0	0	5.5	6.54	5.97	0	0	0	1.49	0.03	0	0	1.52	0.01	0	0	F
si:ch211-212k18.5	Si:ch211-212k18.5	A0A0R4I9L7_DANRE	Danio rerio	121	6.04	6.35	4.5	0	0	5.68	6.51	5.66	0	0	0	0.64	0.48	0	0	1.09	0.47	0	0	F
utp3	UTP3 small subunit processome component	Q66I02_DANRE	Danio rerio	55	6.04	6.71	0	0	0	0	6.34	5.3	0	0	0	1.54	1.03	0	0	0.64	0.44	0	0	F
ddx10	RNA helicase	F8W3D4_DANRE	Danio rerio	99	5.91	6.34	0	0	0	0	5.75	5.56	0	0	0	0.78	0.26	0	0	0.42	0.24	0	0	F
heatr3	HEAT repeat-containing 3	Q6P3I0_DANRE	Danio rerio	74	6.16	6.38	5.45	0	0	5.37	6.07	6.09	4.92	0	0	1	0.1	0	0	0.92	0.95	0	0	F
prkra	Interferon-inducible double-stranded RNA-dependent protein kinase activator A homolog	F1Q8C8_DANRE	Danio rerio	32	6.59	6.46	0	0	0	0	6.43	6.07	0	0	0	2.07	1.12	0	0	1.56	0.54	0	0	F
si:ch211-13c6.2	Si:ch211-13c6.2	F6NW08_DANRE	Danio rerio	93	5.96	6.32	0	0	0	5.45	6.54	5.36	0	0	0	0.8	0.17	0	0	0.96	0.82	0	0	F
esf1	ESF1, nucleolar pre-rRNA-processing protein, homolog (S. cerevisiae)	B8JKQ1_DANRE	Danio rerio	89	6.04	6.56	0	0	0	4.54	6.36	5.53	0	0	0	1.21	0.58	0	0	0.78	0.33	0	0	F
ssb	Sjogren syndrome antigen B (Autoantigen La)	Q7ZTI0_DANRE	Danio rerio	46	6.14	5.96	5.03	0	0	5.36	6.1	5.59	0	0	0	0.58	0.37	0	0	0.6	0.07	0	0	F
zgc:56304	Zgc:56304	Q4V942_DANRE	Danio rerio	55	6.23	5.92	4.94	0	0	0	6.41	5.14	4.97	0	0	0.63	0.54	0	0	0.55	0.52	0	0	F
arid1aa	AT-rich interactive domain 1Aa (SWI-like)	A0A0R4IKJ3_DANRE	Danio rerio	246	5.53	5.72	0	0	0	0	5.63	4.96	0	0	0	0.24	0.01	0	0	0.17	0.03	0	0	F
crnkl1	Crooked neck pre-mRNA-splicing factor 1	Q803R7_DANRE	Danio rerio	91	6.12	6.35	4.87	0	0	5.62	6.29	5.96	0	0	0	0.73	0.43	0	0	1.18	0.47	0	0	F
pole	DNA polymerase epsilon catalytic subunit	A0A2R8PX42_DANRE	Danio rerio	261	5.37	6.13	4.6	0	0	4.76	5.91	5.31	3.77	0	0	0.3	0.26	0	0	0.24	0.19	0	0	F
sltm	SAFB-like, transcription modulator	F1Q6F9_DANRE	Danio rerio	111	6.1	6.47	5.11	0	0	5.83	6.5	5.73	0	0	0	0.88	0.46	0	0	1.15	0.37	0	0	F
atad2	ATPase family AAA domain-containing 2	E7EXJ5_DANRE	Danio rerio	153	5.91	6.59	5.06	0	0	4.98	6.54	5.54	0	0	0	0.89	0.72	0	0	1.06	0.69	0	0	F
incenp	Uncharacterized protein	A0A0G2L1R2_DANRE	Danio rerio	94	6.11	6.52	5.03	0	0	5.45	6.69	5.52	0	0	0	0.92	0.57	0	0	1.35	1.14	0	0	F
chaf1b	Chromatin assembly factor 1, subunit B	E7EYR2_DANRE	Danio rerio	67	6.06	6.81	5.45	0	0	5.53	6.94	5.77	0	0	0	1.53	1.15	0	0	2.4	2.04	0	0	F
thap12a	THAP domain-containing 12a	F1QHH2_DANRE	Danio rerio	85	5.92	6.47	5.42	0	0	5.92	6.36	6.09	0	0	0	0.91	0.35	0	0	1.52	0.72	0	0	F
ddx42	DEAD (Asp-Glu-Ala-Asp) box helicase 42	F1QSB8_DANRE	Danio rerio	100	5.81	6.44	5.09	0	0	5.42	6.14	6.08	5	0	0	0.69	0.45	0	0	0.96	0.89	0	0	F
rbm19	RNA-binding motif protein 19	A0A2R8QGL1_DANRE	Danio rerio	105	5.91	6.03	0	0	0	5.2	6	5.15	0	0	0	0.54	0.09	0	0	0.34	0.15	0	0	F
nop14	NOP14 nucleolar protein homolog (yeast)	A0A0G2L5S8_DANRE	Danio rerio	88	6.43	6.46	5.23	0	0	5.63	6.42	5.86	0	0	0	1.26	0.73	0	0	1.19	0.02	0	0	F
wdr5	WD repeat domain 5	Q7ZTX2_DANRE	Danio rerio	37	6.2	6.28	0	0	0	0	6.34	5.63	0	0	0	1.01	0.23	0	0	0.83	0.19	0	0	F
ncapg2	Non-SMC condensin II complex, subunit G2	E7FH61_DANRE	Danio rerio	129	5.44	6.41	4.61	0	0	4.53	6.18	5.53	0	0	0	0.49	0.57	0	0	0.62	0.08	0	0	F
rrs1	Ribosome biogenesis regulatory protein	Q7SX91_DANRE	Danio rerio	39	6.37	6.6	0	0	0	5.76	6.21	5.31	0	0	0	1.74	0.03	0	0	0.53	0.26	0	0	F
ppp2r2ab	Serine/threonine-protein phosphatase 2A 55 kDa regulatory subunit B	A2BG80_DANRE	Danio rerio	52	5.91	6.03	0	4.91	0	0	5.96	5.71	0	0	0	0.54	0.09	0	0	0.62	0.31	0	0	F
ddx52	DEAD (Asp-Glu-Ala-Asp) box polypeptide 52	A0A0R4IJV5_DANRE	Danio rerio	69	6.19	5.89	0	0	0	0	6.24	5.51	0	0	0	0.74	0.56	0	0	0.65	0.17	0	0	F
qkia	Protein quaking-A	A0A0R4IA73_DANRE	Danio rerio	38	6.43	6.6	0	0	0	5.7	5.82	5.77	0	0	0	1.89	0.16	0	0	0.63	0.48	0	0	F
srsf11	Serine and arginine-rich-splicing factor 11	A0A0R4IUB5_DANRE	Danio rerio	52	6.64	6.44	0	0	0	6	0	5.78	5.13	0	0	2.22	1.42	0	0	0.69	0.42	0	0	F
arid1ab	AT-rich interactive domain 1Ab (SWI-like)	A0A2R8QFG7_DANRE	Danio rerio	236	5.77	6.02	0	0	0	4.94	5.78	5.3	0	0	0	0.45	0.02	0	0	0.3	0.04	0	0	F
sin3aa	SIN3 transcription regulator family member Aa	A5D6S0_DANRE	Danio rerio	146	5.76	5.84	0	0	0	0	6.16	5.49	0	0	0	0.36	0.08	0	0	0.58	0.09	0	0	F
cbx3a	Chromobox homolog 3a (HP1 gamma homolog, Drosophila)	F1QNF2_DANRE	Danio rerio	20	6.71	7.11	0	0	0	6.52	7	6.51	0	0	0	4.75	1.33	0	0	4.84	0.64	0	0	F
tex10	Testis-expressed protein 10 homolog	F1R8L7_DANRE	Danio rerio	104	6.05	6.75	0	0	0	5.81	6.86	6.08	0	0	0	1.66	1.19	0	0	2.59	0.85	0	0	F
rpl9	Replication factor C subunit 1	F1Q5P6_DANRE	Danio rerio	125	5.74	6.51	5.17	0	0	5.89	6.38	5.81	4.78	0	0	0.77	0.57	0	0	0.76	0.51	0	0	F
rpl24	60S ribosomal protein L24	A0A0R4IMS3_DANRE	Danio rerio	18	7.3	7.67	6.52	6.49	0	6.81	7.53	7.12	6.51	0	0	15.23	5.07	8.23	2.5	15.35	6.2	0	0	F
rfc2	Replication factor C (activator 1) 2	F1R0T0_DANRE	Danio rerio	43	6.07	6.45	0	0	0	5.72	6.53	6.1	5.3	0	0	1.06	0.28	0	0	1.39	0.76	0	0	F
ftsj3	pre-rRNA processing protein FTSJ3	A0A0R4IQB8_DANRE	Danio rerio	95	6.17	6.58	4.98	0	0	5.25	6.35	4.9	0	0	0	1.02	0.7	0	0	0.56	0.61	0	0	F
uchl5	Ubiquitin carboxyl-terminal hydrolase	A0A2R8QDN8_DANRE	Danio rerio	38	6.63	7.12	0	5.71	0	6.39	6.95	6.22	6.03	0	0	4.53	1.92	2.45	1.98	3.24	0.61	0	0	F
noc4l	Nucleolar complex protein 4 homolog	NOC4L_DANRE	Danio rerio	61	6.24	6.27	5.15	0	0	5.41	6.31	6.17	5.03	0	0	0.85	0.41	0	0	1.22	1.1	0	0	F
tfip11	Tuftelin-interacting protein 11	F1QQ02_DANRE	Danio rerio	95	5.95	6.49	4.85	0	0	5.01	6.43	5.48	0	0	0	0.75	0.58	0	0	0.85	0.5	0	0	F
cdc73	Cdc73 protein	Q7T3D4_DANRE	Danio rerio	59	5.85	6.07	0	0	0	5.12	6.34	5.19	0	0	0	0.52	0	0	0	0.61	0.51	0	0	F
zgc:77262	Zgc:77262	Q6P0G2_DANRE	Danio rerio	37	6.39	6.02	0	0	0	0	6.27	5.68	0	0	0	1.13	0.93	0	0	0.8	0.03	0	0	F
xrcc1	X-ray repair-complementing defective repair in Chinese hamster cells 1	F1QXI2_DANRE	Danio rerio	68	6.44	6.67	4.96	0	0	5.72	6.69	6.17	0	0	0	1.46	1.02	0	0	2.28	0.19	0	0	F
rrp9	Ribosomal RNA-processing 9, U3 small nucleolar RNA-binding protein	A0A2R8Q3F9_DANRE	Danio rerio	52	6.51	6.53	0	0	0	0	6.51	6.13	0	0	0	1.95	0.62	0	0	1.82	0.54	0	0	F
rrp1	Ribosomal RNA-processing 1	A0A0G2L325_DANRE	Danio rerio	76	6.53	6.49	5.55	0	0	5.86	6.46	6.02	0	0	0	1.66	0.72	0	0	1.5	0.34	0	0	F
u2af2b	U2 snRNP auxiliary factor large subunit	A0A0R4IMP0_DANRE	Danio rerio	54	6.5	6.57	0	0	0	6.1	6.82	5.78	0	0	0	1.97	0.47	0	0	1.93	1.35	0	0	F
pno1	RNA-binding protein PNO1	F1RDN0_DANRE	Danio rerio	28	6.33	6.26	0	0	0	0	6.58	5.26	0	0	0	1.19	0.55	0	0	0.99	0.98	0	0	F
si:ch211-262h13.3	Si:ch211-262h13.3	Q1LUV1_DANRE	Danio rerio	38	6.38	7.11	0	0	0	6.01	7.01	6.23	0	0	0	3.73	2.77	0	0	3.67	1.24	0	0	F
baz1a	Bromodomain adjacent to zinc finger domain, 1A	F1QD11_DANRE	Danio rerio	140	5.8	6.41	5.2	0	0	5.15	6.24	5.78	4.17	0	0	0.7	0.38	0	0	0.61	0.5	0	0	F
rfx2	DNA-binding protein RFX2	RFX2_DANRE	Danio rerio	82	6.15	6.35	5.36	0	0	5.77	6.26	5.76	0	0	0	0.92	0.18	0	0	0.88	0.1	0	0	F
brd3a	Bromodomain-containing 3a	F1QQP6_DANRE	Danio rerio	75	6.19	6.49	0	0	0	0	6.11	5.11	0	0	0	1.25	0.15	0	0	0.39	0.25	0	0	F
polr1c	RNA polymerase I and III subunit C	A2ATX1_DANRE	Danio rerio	41	6.03	6.34	0	0	0	4.8	5.8	5.47	0	0	0	0.89	0.14	0	0	0.39	0.15	0	0	F
ppp4r3b	Protein phosphatase 4, regulatory subunit 3B	A0A0G2KC70_DANRE	Danio rerio	65	5.68	6.37	0	0	0	5.32	6.18	5.54	0	0	0	0.69	0.48	0	0	0.62	0.07	0	0	F
rbfox2	RNA-binding fox-1 homolog 2	F1QZC1_DANRE	Danio rerio	25	6.74	6.69	0	0	0	0	6.51	6.1	0	0	0	3.12	1.31	0	0	1.73	0.45	0	0	F
prkdc	Protein kinase, DNA-activated, catalytic subunit	E7F4J7_DANRE	Danio rerio	467	4.77	5.92	3.78	0	0	4.68	5.5	5.28	0	0	0	0.14	0.19	0	0	0.23	0.12	0	0	F
srcap	Snf2-related CREBBP activator protein	E7FAZ7_DANRE	Danio rerio	429	5.29	6.02	3.52	0	0	0	5.78	4.97	0	0	0	0.2	0.23	0	0	0.21	0.08	0	0	F
thoc2	THO complex 2	F1QXF4_DANRE	Danio rerio	178	5.06	6.12	4.87	0	0	4.86	5.48	5.21	0	0	0	0.3	0.25	0	0	0.2	0.1	0	0	F
ap2b1	AP complex subunit beta	F6NK19_DANRE	Danio rerio	105	5.88	0	4.8	5.06	0	5.51	6.48	5.19	4.75	0	0	0.38	0.25	0.37	0.18	0.58	0.64	0	0	F
noc2l	NOC2-like nucleolar-associated transcriptional repressor	F1QFC4_DANRE	Danio rerio	87	6.35	6.73	5.41	0	0	5.36	6.65	5.7	0	0	0	1.61	0.8	0	0	1.4	0.82	0	0	F
rps18	40S ribosomal protein S18	RS18_DANRE	Danio rerio	18	6.57	6.4	0	0	0	0	6.39	6.38	0	0	0	1.93	1.15	0	0	2.53	2.05	0	0	F
rfc4	Replication factor C (activator 1) 4	A0A0R4IAU3_DANRE	Danio rerio	40	6.01	6.85	5.4	0	0	6.05	6.63	6.49	5.38	0	0	1.56	1.37	0	0	2.55	2.25	0	0	F
ythdf2	YTH domain-containing family protein 2	YTHD2_DANRE	Danio rerio	66	5.99	6.68	4.72	0	0	5.42	6.76	5.13	0	0	0	1	1.01	0	0	1.39	1.65	0	0	F
chaf1a	Chromatin assembly factor 1 subunit A	A0A2R8RST9_DANRE	Danio rerio	95	6.17	6.72	0	0	0	4.97	6.82	5.55	0	0	0	1.69	0.86	0	0	1.74	1.64	0	0	F
paf1	RNA polymerase II-associated factor 1 homolog	PAF1_DANRE	Danio rerio	58	5.86	6.53	4.86	0	0	5.37	6.38	5.88	4.82	0	0	0.75	0.66	0	0	0.84	0.57	0	0	F
wdr12	Ribosome biogenesis protein wdr12	WDR12_DANRE	Danio rerio	47	6.17	6.16	0	0	0	5.43	5.96	5.58	0	0	0	0.86	0.32	0	0	0.51	0.16	0	0	F
las1l	LAS1-like, ribosome biogenesis factor	A2CF03_DANRE	Danio rerio	66	6.11	6.78	5.07	0	0	5.1	6.7	5.69	0	0	0	1.32	1.2	0	0	1.51	1.01	0	0	F
fxr2	Fragile X mental retardation, autosomal homolog 2	F1RC77_DANRE	Danio rerio	75	6.07	6.19	5.35	0	0	6.06	6.36	6.06	5.41	0	0	0.75	0.1	0	0	1.21	0.6	0	0	F
rbm15b	RNA-binding motif protein 15B	E9QBX7_DANRE	Danio rerio	93	6.12	5.98	0	0	0	4.46	6.56	5.56	0	0	0	0.7	0.38	0	0	1.1	0.73	0	0	F
pan2	PAN2-PAN3 deadenylation complex catalytic subunit PAN2	E9QJN4_DANRE	Danio rerio	136	5.74	6.39	0	0	0	5.26	6.58	5.37	4.74	0	0	0.75	0.48	0	0	0.74	0.81	0	0	F
rbm12b	RNA-binding motif protein 12B	E7F6E2_DANRE	Danio rerio	79	5.97	6.34	0	0	0	5.3	6.14	5.78	0	0	0	0.83	0.2	0	0	0.79	0.26	0	0	F
zc3h18	Zinc finger CCCH domain-containing protein 18	A0A0R4IEF8_DANRE	Danio rerio	128	5.93	6.05	0	0	0	5.58	5.53	5.33	0	0	0	0.56	0.09	0	0	0.25	0.14	0	0	F
slu7	Pre-mRNA-splicing factor SLU7	F1RCR0_DANRE	Danio rerio	72	6.34	6.63	0	0	0	5.43	6.27	5.3	0	0	0	1.75	0.21	0	0	0.58	0.35	0	0	F
pelo	Protein pelota homolog	PELO_DANRE	Danio rerio	43	6.03	6.41	0	0	0	5.74	6.54	5.61	0	0	0	0.97	0.25	0	0	1.1	0.61	0	0	F
nacc1a	Nucleus accumbens-associated 1, BEN and BTB (POZ) domain-containing a	A0A0G2L3U3_DANRE	Danio rerio	58	5.79	6.52	5.56	0	0	5.84	6.62	5.67	0	0	0	1.02	0.52	0	0	1.31	0.76	0	0	F
eif5	Eukaryotic translation initiation factor 5	Q7ZWA9_DANRE	Danio rerio	49	6.08	6.21	0	0	0	5.27	6.03	5.81	0	0	0	0.81	0.12	0	0	0.76	0.41	0	0	F
nol9	Nucleolar protein 9	E7F654_DANRE	Danio rerio	78	6.12	6.31	0	0	0	5.34	6.46	5.55	0	0	0	0.94	0.04	0	0	0.93	0.49	0	0	F
si:ch211-216l23.2	Si:ch211-216l23.2	Q1LX65_DANRE	Danio rerio	52	5.9	6.31	0	0	0	5.71	6.21	5.94	0	0	0	0.75	0.23	0	0	1.08	0.51	0	0	F
orc4	Origin recognition complex subunit 4	F1QRE0_DANRE	Danio rerio	49	5.91	6.44	0	0	0	0	6.28	5.77	0	0	0	0.91	0.44	0	0	0.9	0.08	0	0	F
prpf3	PRP3 pre-mRNA-processing factor 3 homolog (yeast)	Q6DRF8_DANRE	Danio rerio	79	6.55	6.24	0	0	0	5.34	6.31	5.52	0	0	0	1.69	1.29	0	0	0.72	0.26	0	0	F
rpl15	Ribosomal protein L15	Q6DHS3_DANRE	Danio rerio	24	6.57	7.03	5.16	5.98	0	6.13	6.76	6.32	5.85	5.44	5.47	2.65	2.15	2.04	0.09	2.67	0.73	0.81	0.16	F
pabpc1l	Polyadenylate-binding protein	Q6TGY6_DANRE	Danio rerio	69	6.36	6.68	0	0	0	6.19	6.75	6.28	0	0	0	1.91	0.31	0	0	2.8	0.48	0	0	F
zbtb16a	Zinc finger and BTB domain-containing protein 16-A	A0A2R8QFN0_DANRE	Danio rerio	75	6.19	5.87	0	0	0	0	6.32	5	0	0	0	0.74	0.58	0	0	0.54	0.53	0	0	F
mta3	Metastasis-associated 1 family, member 3	E7EY65_DANRE	Danio rerio	80	6.23	6.37	4.97	0	0	5.4	6.07	5.74	0	0	0	0.86	0.5	0	0	0.71	0.26	0	0	F
trrap	Transformation/transcription domain-associated protein	A0A0R4IPE4_DANRE	Danio rerio	435	4.84	5.64	0	0	0	0	5.61	4.88	0	0	0	0.12	0.1	0	0	0.15	0.04	0	0	F
zgc:171776	Zgc:171776	F1R1S7_DANRE	Danio rerio	26	5.85	7.79	0	6.16	0	0	7.02	6.64	0	0	0	14.01	19.07	0	0	5.92	1.77	0	0	F
papolg	Poly(A) polymerase gamma	A2BGL0_DANRE	Danio rerio	83	5.96	6.53	5.15	0	0	4.86	5.94	5.91	0	0	0	0.87	0.56	0	0	0.87	0.68	0	0	F
acin1b	Apoptotic chromatin condensation inducer 1b	F1Q511_DANRE	Danio rerio	139	5.83	6.48	4.63	0	0	5.26	6.23	5.46	0	0	0	0.66	0.62	0	0	0.61	0.19	0	0	F
adnp2b	ADNP homeobox 2b	A3KQW9_DANRE	Danio rerio	106	5.8	6.28	4.44	0	0	4.67	6.02	5.22	0	0	0	0.46	0.38	0	0	0.37	0.13	0	0	F
cx43.4	Gap junction protein	B0UYC0_DANRE	Danio rerio	43	6.25	6.49	5.36	0	0	6.21	6.75	5.76	5.73	0	0	1.14	0.36	0	0	1.67	0.78	0	0	F
nol8	Nucleolar protein 8	Q1LV47_DANRE	Danio rerio	131	5.39	5.89	0	0	0	4.7	5.75	5.03	0	0	0	0.26	0.11	0	0	0.21	0.05	0	0	F
brd1b	Bromodomain-containing 1b	F1R0J6_DANRE	Danio rerio	122	5.36	6.05	4.6	0	0	0	6	4.97	0	0	0	0.26	0.21	0	0	0.3	0.2	0	0	F
pogza	Pogo transposable element-derived with ZNF domain a	A8E7N7_DANRE	Danio rerio	142	5.22	5.9	0	0	0	4.51	6.02	4.28	0	0	0	0.24	0.16	0	0	0.25	0.31	0	0	F
gnl2	Nucleolar GTP-binding protein 2	A0A0R4IXF1_DANRE	Danio rerio	83	5.95	6.22	0	0	0	5.5	6.08	5.23	0	0	0	0.7	0.07	0	0	0.41	0.18	0	0	F
rbbp5	Retinoblastoma-binding protein 5	F1QST7_DANRE	Danio rerio	56	5.95	5.76	0	0	0	5.2	5.98	5.64	0	0	0	0.46	0.28	0	0	0.57	0.21	0	0	F
mcmbp	Mini-chromosome maintenance complex-binding protein	MCMBP_DANRE	Danio rerio	71	6.14	6.69	5.36	0	0	5.51	6.48	5.81	0	0	0	1.31	0.78	0	0	1.2	0.2	0	0	F
setdb1b	Histone-lysine N-methyltransferase SETDB1-B	STB1B_DANRE	Danio rerio	136	5	5.73	4.51	0	0	4.82	5.54	4.96	0	0	0	0.14	0.09	0	0	0.15	0	0	0	F
ppil2	Peptidylprolyl isomerase (cyclophilin)-like 2	A0A0R4IDT0_DANRE	Danio rerio	56	6.05	6.48	0	0	0	5.06	6.52	5.76	0	0	0	1.09	0.38	0	0	1.21	0.37	0	0	F
dmap1	DNA methyltransferase 1-associated protein 1	B8JI50_DANRE	Danio rerio	53	5.28	6.29	0	0	0	0	6.04	4.47	0	0	0	0.5	0.51	0	0	0.27	0.31	0	0	F
ezh2	Histone-lysine N-methyltransferase EZH2	EZH2_DANRE	Danio rerio	87	5.45	6.18	4.49	0	0	0	5.87	5.09	0	0	0	0.32	0.3	0	0	0.26	0.09	0	0	F
kpna4	Importin subunit alpha	F1QEW3_DANRE	Danio rerio	58	6.02	6.33	0	0	0	0	6.35	5.3	0	0	0	0.86	0.13	0	0	0.65	0.46	0	0	F
ncoa5	Nuclear receptor coactivator 5	Q66HY6_DANRE	Danio rerio	54	6.42	6.2	0	0	0	5.41	6.67	5.06	0	0	0	1.33	0.89	0	0	1.13	1.34	0	0	F
pold2	Polymerase (DNA directed), delta 2, regulatory subunit	B0R0V1_DANRE	Danio rerio	52	6.08	6.28	0	0	0	5.91	6.46	5.87	5.34	0	0	0.87	0.03	0	0	1.04	0.35	0	0	F
ubn2b	Ubinuclein 2b	A0A2R8PZN3_DANRE	Danio rerio	112	5.55	6.27	4.61	0	0	4.88	6.14	5.21	0	0	0	0.41	0.37	0	0	0.44	0.24	0	0	F
mcm10	Protein MCM10 homolog	MCM10_DANRE	Danio rerio	92	5.76	6.3	4.82	0	0	4.82	5.92	5.25	0	0	0	0.51	0.35	0	0	0.33	0.05	0	0	F
upf1	UPF1 RNA helicase and ATPase	F1RCY6_DANRE	Danio rerio	122	5.56	5.08	0	0	0	4.7	5.39	4.34	0	0	0	0.16	0.15	0	0	0.07	0.05	0	0	F
gnl3l	Guanine nucleotide-binding protein-like 3 (nucleolar)-like	A0A2R8S0C0_DANRE	Danio rerio	64	5.92	6.49	0	0	0	5.39	6.15	5.73	0	0	0	1	0.54	0	0	0.76	0.19	0	0	F
tasorb	Uncharacterized protein	A0A2R8PZS5_DANRE	Danio rerio	201	5.02	5.67	4.08	0	0	0	5.2	4.69	0	0	0	0.11	0.09	0	0	0.08	0.01	0	0	F
gnl3	Guanine nucleotide-binding protein-like 3	F1QGN5_DANRE	Danio rerio	63	6.26	6.17	0	0	0	0	5.97	5.52	0	0	0	1	0.5	0	0	0.48	0.09	0	0	F
suz12a	Polycomb protein suz12-A	F1RAY2_DANRE	Danio rerio	75	6.04	6.22	0	0	0	5.25	6.52	5.47	0	0	0	0.77	0.06	0	0	0.97	0.68	0	0	F
rbm15	RNA-binding motif protein 15	F1RCY7_DANRE	Danio rerio	95	5.89	6.18	0	0	0	5.04	6.38	5.66	0	0	0	0.62	0.07	0	0	0.9	0.22	0	0	F
fip1l1b	FIP1-like 1b (S. cerevisiae)	A7MCF0_DANRE	Danio rerio	63	5.82	0	4.74	0	0	0	5.91	5.16	0	0	0	0.33	0.23	0	0	0.3	0.09	0	0	F
nelfcd	Negative elongation factor complex member C/D	F1Q889_DANRE	Danio rerio	65	5.63	6.14	0	0	0	0	6.21	5.12	0	0	0	0.46	0.21	0	0	0.47	0.35	0	0	F
cdk11b	Cyclin-dependent kinase 11B	A0A0R4IPD5_DANRE	Danio rerio	93	5.87	5.36	0	0	0	5.31	5.8	5.48	0	0	0	0.33	0.32	0	0	0.39	0.15	0	0	F
greb1l	GREB1-like protein	GRB1L_DANRE	Danio rerio	215	5.63	6.49	5.2	0	0	5.2	6.42	5.66	0	0	0	0.73	0.56	0	0	0.95	0.29	0	0	F
rbm39b	RNA-binding motif protein 39b	Q58ER0_DANRE	Danio rerio	60	6.42	6.76	5.66	0	0	6.11	6.31	6.08	5.4	0	0	1.97	0.57	0	0	1.2	0.67	0	0	F
zbtb16b	Zinc finger and BTB domain-containing 16b	E7FGS1_DANRE	Danio rerio	74	6.15	5.89	0	0	0	5.28	6.47	5.44	0	0	0	0.69	0.49	0	0	0.88	0.6	0	0	F
hnrnpl	Heterogeneous nuclear ribonucleoprotein L	A0A2R8RN29_DANRE	Danio rerio	59	6.49	6.43	5.56	0	0	6.08	6.49	6.35	0	0	0	1.54	0.66	0	0	2.52	1.64	0	0	F
h1-0	H1 histone family, member 0	Q6NYV3_DANRE	Danio rerio	21	7.66	7.28	0	0	0	0	7.41	6.43	0	0	0	20.87	17.69	0	0	7.92	4.87	0	0	F
nipbla	Nipped-B protein	A0A0R4IGM2_DANRE	Danio rerio	268	5.38	5.95	0	0	0	0	5.96	5.54	0	0	0	0.29	0.16	0	0	0.49	0.12	0	0	F
orc3	Origin recognition complex, subunit 3	F1QP75_DANRE	Danio rerio	80	5.7	6.36	4.55	0	0	4.96	6.33	5.32	0	0	0	0.5	0.46	0	0	0.65	0.43	0	0	F
rfc3	replication factor C (Activator 1) 3	A7MCR5_DANRE	Danio rerio	40	6.01	6.68	0	0	0	5.8	6.46	6.2	0	0	0	1.43	0.96	0	0	1.96	0.96	0	0	F
kmt2ba	Histone-lysine N-methyltransferase	A0A2R8Q4Z6_DANRE	Danio rerio	325	4.84	5.69	0	0	0	0	5.89	4.44	0	0	0	0.14	0.12	0	0	0.19	0.21	0	0	F
gsto2	Glutathione S-transferase omega 2	F1QBZ6_DANRE	Danio rerio	28	6.38	7.06	0	0	0	6.19	7.15	6.26	0	0	0	3.43	2.38	0	0	4.65	2.32	0	0	F
wdr46	WD repeat domain 46	F1QRH4_DANRE	Danio rerio	66	6.31	6.5	5.35	0	0	4.67	6.46	5.72	0	0	0	1.21	0.44	0	0	1.07	0.29	0	0	F
nom1	Nucleolar protein with MIF4G domain 1	A0A2R8QP10_DANRE	Danio rerio	95	5.61	6.5	5	0	0	4.93	6.11	5.48	0	0	0	0.67	0.64	0	0	0.53	0.05	0	0	F
bub3	BUB3 budding uninhibited by benzimidazoles 3-like protein	Q6TNV6_DANRE	Danio rerio	36	6.38	6.44	0	0	0	5.81	6.5	5.98	0	0	0	1.49	0.38	0	0	1.48	0.14	0	0	F
hgh1	Protein HGH1 homolog	HGH1_DANRE	Danio rerio	43	6.39	6.42	5.37	0	0	5.82	6.82	6.01	5.59	0	0	1.23	0.53	0	0	1.91	0.93	0	0	F
timeless	Timeless circadian clock	A0A2R8RUC7_DANRE	Danio rerio	150	5.75	5.56	0	0	0	5.11	5.73	5.28	0	0	0	0.29	0.18	0	0	0.27	0.05	0	0	F
g3bp1	GTPase-activating protein (SH3 domain)-binding protein 1	Q6P124_DANRE	Danio rerio	53	6.08	5.63	4.86	4.75	0	5.68	6.5	5.09	5.14	0	0	0.44	0.4	0.43	0.44	0.66	0.63	0	0	F
sdad1	Protein SDA1	A0A0R4IYN8_DANRE	Danio rerio	79	5.91	6.52	4.66	0	0	5.37	6.45	5.54	0	0	0	0.74	0.68	0	0	0.92	0.48	0	0	F
sinhcafl	SIN3-HDAC complex-associated factor,-like	F1QLZ5_DANRE	Danio rerio	47	5.31	6.2	5.03	0	0	0	5.85	5.08	0	0	0	0.39	0.28	0	0	0.25	0.08	0	0	F
cherp	Calcium homeostasis endoplasmic reticulum protein	A0A2R8PZL7_DANRE	Danio rerio	101	6.28	6.67	5.5	0	0	0	6.54	6.02	0	0	0	1.48	0.55	0	0	1.63	0.13	0	0	F
kat7b	Histone acetyltransferase	Q7ZW29_DANRE	Danio rerio	66	6.21	6.43	4.66	0	0	0	6.33	5.71	0	0	0	0.84	0.61	0	0	0.9	0.07	0	0	F
emsy	BRCA2-interacting transcriptional repressor EMSY	A0A0R4IU34_DANRE	Danio rerio	122	5.13	5.83	0	0	0	0	5.29	4.81	0	0	0	0.2	0.14	0	0	0.1	0.01	0	0	F
pola2	DNA polymerase alpha subunit B	B0S687_DANRE	Danio rerio	67	5.8	6.55	4.75	0	0	0	6.35	5.91	0	0	0	0.74	0.74	0	0	1.15	0.24	0	0	F
polr1b	DNA-directed RNA polymerase subunit beta	B8JKD7_DANRE	Danio rerio	128	4.66	5.92	0	0	0	4.92	5.35	5.06	0	0	0	0.2	0.23	0	0	0.14	0.06	0	0	F
msh2	DNA mismatch repair protein	F1QEP5_DANRE	Danio rerio	104	5.09	5.82	0	0	0	4.97	5.08	5.31	0	0	0	0.19	0.15	0	0	0.19	0.2	0	0	F
prpf40a	PRP40 pre-mRNA processing factor 40 homolog A (Yeast)	Q7ZUE4_DANRE	Danio rerio	98	5.99	5.96	5.1	0	0	5.67	6.01	5.52	0	0	0	0.51	0.19	0	0	0.5	0.06	0	0	F
rbm25b	RNA-binding motif protein 25b	A8DZA0_DANRE	Danio rerio	97	5.89	5.97	0	0	0	4.94	5.74	5.35	0	0	0	0.49	0.11	0	0	0.3	0.08	0	0	F
ddx47	DEAD (Asp-Glu-Ala-Asp) box polypeptide 47 (Fragment)	A0A0R4IKR1_DANRE	Danio rerio	17	6.49	6.87	5.95	0	0	6.08	6.85	6.56	0	0	0	2.79	0.52	0	0	4.55	1.99	0	0	F
racgap1	Rac GTPase-activating protein 1	A0A0R4IZK0_DANRE	Danio rerio	72	5.76	6.03	0	0	0	5.02	6.33	5.35	0	0	0	0.45	0.03	0	0	0.66	0.4	0	0	F
nle1	Notchless homolog 1 (Drosophila)	F1QDT3_DANRE	Danio rerio	53	6.04	6.28	0	0	0	5.44	6.31	5.5	5.14	0	0	0.82	0.03	0	0	0.61	0.26	0	0	F
gabpa	GA-binding protein transcription factor subunit alpha	A0A2R8PYJ7_DANRE	Danio rerio	51	6.08	6.74	0	0	0	0	6.63	5.67	0	0	0	1.67	1.09	0	0	1.32	0.78	0	0	F
sf3a2	Sf3a2 protein	Q7ZVD4_DANRE	Danio rerio	31	6.17	6.14	0	0	0	0	5.99	5.48	0	0	0	0.85	0.33	0	0	0.47	0.04	0	0	F
eif2b2	Eukaryotic translation initiation factor 2B, subunit 2 beta	Q6NXC7_DANRE	Danio rerio	39	6.06	6.28	0	0	0	5.77	6.42	5.83	5.42	0	0	0.84	0	0	0	1.01	0.22	0	0	F
brd7	Bromodomain-containing 7	B0S7E1_DANRE	Danio rerio	70	6.06	6.11	0	0	0	5.48	6.49	5.73	0	0	0	0.71	0.19	0	0	1.13	0.34	0	0	F
kri1	Protein KRI1 homolog	KRI1_DANRE	Danio rerio	92	5.71	6.39	0	0	0	0	5.93	5.25	0	0	0	0.73	0.5	0	0	0.33	0.06	0	0	F
prpf4	PRP4 pre-mRNA-processing factor 4 homolog (yeast)	Q6PH45_DANRE	Danio rerio	57	5.92	6.26	0	0	0	5.11	5.58	5.77	0	0	0	0.71	0.14	0	0	0.57	0.56	0	0	F
cpsf3	Cleavage and polyadenylation-specific factor 3	Q5U3T4_DANRE	Danio rerio	78	5.85	5.5	0	0	0	0	5.76	5.4	0	0	0	0.33	0.27	0	0	0.33	0.11	0	0	F
cabin1	Calcineurin-binding protein 1	F1Q598_DANRE	Danio rerio	247	5.39	5.64	0	0	0	0	5.84	4.68	0	0	0	0.19	0.01	0	0	0.19	0.16	0	0	F
rpl13a	Ribosomal protein L13a	Q1LYB7_DANRE	Danio rerio	24	0	7.06	5.77	5.41	0	5.75	6.58	6.33	0	0	0	3.45	2.25	0.7	0.24	2.58	1.29	0	0	F
znf1035	Zinc finger protein 1035	X1WH58_DANRE	Danio rerio	305	4.39	5.78	0	0	0	4.23	5.28	4.54	0	0	0	0.14	0.18	0	0	0.07	0.02	0	0	F
supt6h	Transcription elongation factor SPT6	SPT6H_DANRE	Danio rerio	198	5.22	6	0	0	0	0	5.39	5.48	0	0	0	0.28	0.22	0	0	0.3	0.27	0	0	F
mtrex	Mtr4 exosome RNA helicase	F1QD61_DANRE	Danio rerio	117	5.54	6.22	4.86	0	0	5.66	5.93	5.65	4.55	0	0	0.41	0.29	0	0	0.4	0.31	0	0	F
orc1	Origin recognition complex subunit 1	A0A2R8QHH5_DANRE	Danio rerio	97	5.56	6.53	4.87	0	0	5.46	6.3	5.41	0	0	0	0.67	0.73	0	0	0.65	0.32	0	0	F
kpna7	Importin subunit alpha	F1R606_DANRE	Danio rerio	57	6.04	7.22	5.68	5.2	0	6.21	7.02	6.4	5.3	0	0	3.19	3.56	1.43	1.56	3.12	2.23	0	0	F
atrxl	ATRX chromatin remodeler,-like	A0A0R4IS87_DANRE	Danio rerio	197	5.1	6.13	5.03	0	0	4.99	6	5.34	0	0	0	0.34	0.25	0	0	0.4	0.06	0	0	F
ep400	E1A-binding protein p400	A0A0R4IGB8_DANRE	Danio rerio	334	4.81	5.64	0	0	0	0	5.6	4.36	0	0	0	0.12	0.1	0	0	0.11	0.1	0	0	F
aacs	Acetoacetyl-CoA synthetase	A0A0H2UKF2_DANRE	Danio rerio	74	5.42	6.33	0	0	0	5.04	6.53	5.62	4.63	0	0	0.57	0.53	0	0	0.77	0.69	0	0	F
atad5a	ATPase family AAA domain-containing 5a	E7FE92_DANRE	Danio rerio	198	5	6	0	0	0	0	5.84	4.47	0	0	0	0.26	0.26	0	0	0.18	0.18	0	0	F
col18a1a	Collagen type XVIII alpha 1 chain a	B0S8G4_DANRE	Danio rerio	171	5.21	5.22	0	0	0	4.87	5.25	4.74	0	0	0	0.1	0.03	0	0	0.08	0.01	0	0	F
srfbp1	Serum response factor-binding protein 1	Q6DI30_DANRE	Danio rerio	87	5.49	6.2	0	0	0	0	5.8	5.06	0	0	0	0.46	0.34	0	0	0.23	0.06	0	0	F
sart1	Spliceosome-associated factor 1, recruiter of U4/U6.U5 tri-snRNP	Q6DG11_DANRE	Danio rerio	89	5.95	6.6	5	0	0	5.59	5.92	5.83	0	0	0	0.91	0.76	0	0	0.74	0.52	0	0	F
ubtf	Upstream-binding transcription factor	F1QZ83_DANRE	Danio rerio	86	5.53	6	0	0	0	0	5.81	4.52	0	0	0	0.35	0.14	0	0	0.17	0.16	0	0	F
rap1gds1	Uncharacterized protein	F1RAN8_DANRE	Danio rerio	49	5.77	6.32	0	0	0	5.78	0	5.68	5.38	0	0	0.68	0.35	0	0	0.74	0.06	0	0	F
snrnp70	Small nuclear ribonucleoprotein 70 (U1)	Q6DRE8_DANRE	Danio rerio	58	6.16	0	5.01	0	0	0	6.05	5.27	0	0	0	0.69	0.53	0	0	0.4	0.13	0	0	F
abce1	ATP-binding cassette, sub-family E (OABP), member 1	Q6TNW3_DANRE	Danio rerio	67	5.7	5.85	0	4.68	0	4.72	5.86	5.59	0	0	0	0.34	0.04	0.09	0.01	0.48	0.22	0	0	F
homeza	Homeobox and leucine zipper encoding a	A0A2R8S0B1_DANRE	Danio rerio	73	5.24	5.93	4.96	0	0	5.17	5.93	5.39	0	0	0	0.26	0.12	0	0	0.39	0.02	0	0	F
engase	Cytosolic endo-beta-N-acetylglucosaminidase	A0A2R8QLT7_DANRE	Danio rerio	85	5.54	6.24	0	0	0	5.09	6.2	5.58	0	0	0	0.52	0.37	0	0	0.66	0.05	0	0	F
vta1	Vesicle (multivesicular body)-trafficking 1	A0A2R8RJY3_DANRE	Danio rerio	34	6.24	6.28	0	4.67	0	5.86	4.92	5.93	0	0	0	1.07	0.32	0.61	0.73	0.72	0.96	0	0	F
zcchc8	Zinc finger, CCHC domain-containing 8	A2BIQ8_DANRE	Danio rerio	77	5.61	6.07	0	0	0	4.45	5.98	4.77	0	0	0	0.41	0.16	0	0	0.26	0.23	0	0	F
kif23	Kinesin-like protein	A0A286Y967_DANRE	Danio rerio	100	5.03	5.83	0	0	0	0	5.65	5.36	0	0	0	0.19	0.15	0	0	0.29	0.13	0	0	F
pou2f1b	POU domain protein	F1QYS9_DANRE	Danio rerio	70	6.47	7.07	5.6	0	0	5.53	7.01	6.28	0	0	0	2.85	2.06	0	0	3.86	0.99	0	0	F
tspy	Testis-specific protein Y-linked	Q6PFI8_DANRE	Danio rerio	57	5.62	6.55	0	0	0	5.59	6.48	5.98	0	0	0	0.94	0.89	0	0	1.44	0.16	0	0	F
aar2	AAR2-splicing factor	F1R8D9_DANRE	Danio rerio	43	5.49	5.8	0	0	0	5.15	6.08	5.16	0	0	0	0.25	0.04	0	0	0.38	0.21	0	0	F
rpl36a	60S ribosomal protein L36a	A0A2R8Q1C6_DANRE	Danio rerio	20	6.23	6.71	5.98	0	0	5.91	6.71	6.26	5.34	0	0	2.16	0.87	0	0	1.95	1.2	0	0	F
wdr35	WD repeat-containing protein 35	B7ZD88_DANRE	Danio rerio	136	5.1	5.31	0	0	0	0	5.57	4.52	0	0	0	0.09	0	0	0	0.11	0.08	0	0	F
nsd2	Histone-lysine N-methyltransferase	A0A2R8Q4N9_DANRE	Danio rerio	164	5.46	6.21	4.67	0	0	4.59	6.09	5.36	0	0	0	0.36	0.32	0	0	0.46	0.11	0	0	F
nvl	Nuclear VCP-like	B8A4A1_DANRE	Danio rerio	88	4.63	6.36	0	0	0	5.01	5.96	5.54	0	0	0	0.52	0.69	0	0	0.48	0.12	0	0	F
rps5	Ribosomal protein S5	Q6PC80_DANRE	Danio rerio	23	6.4	6.89	0	0	0	5.97	6.74	5.95	0	0	0	2.68	1.14	0	0	1.94	0.68	0	0	F
gpkow	G-patch domain and KOW motifs-containing protein	GPKOW_DANRE	Danio rerio	58	5.79	6.18	0	0	0	4.8	5.62	5.11	0	0	0	0.57	0.16	0	0	0.2	0.02	0	0	F
fmr1	Fragile X mental retardation 1	F1R159_DANRE	Danio rerio	64	6.09	6.06	0	0	0	5.89	5.48	5.91	0	0	0	0.71	0.28	0	0	0.74	0.86	0	0	F
dnmt3bb.2	DNA (cytosine-5-)-methyltransferase 3 beta, duplicate b.2	A3QJV0_DANRE	Danio rerio	164	5.13	6.37	5.44	0	0	0	6.15	5.45	4.59	0	0	0.67	0.5	0	0	0.4	0.26	0	0	F
rpl11	60S ribosomal protein L11	Q6IQI6_DANRE	Danio rerio	20	6.48	6.94	6.52	6.19	5.47	6.6	7.38	6.92	6.21	0	0	5.46	4.29	3.4	2.68	9.66	4.57	0	0	F
cfl1	Cofilin 1	Q6TH32_DANRE	Danio rerio	19	6.53	6.77	0	6	0	6.02	6.91	6.38	6.08	0	0	2.53	0.08	1.84	0.29	3.65	0.26	0	0	F
greb1	Uncharacterized protein	A0A2R8QFH6_DANRE	Danio rerio	206	5.47	6.19	0	0	0	0	5.81	5.41	0	0	0	0.45	0.33	0	0	0.35	0.1	0	0	F
srpk1b	SRSF protein kinase 1b	F1REN8_DANRE	Danio rerio	74	5.26	5.99	0	0	0	0	6.2	4.62	0	0	0	0.29	0.21	0	0	0.39	0.45	0	0	F
mkrn2	Probable E3 ubiquitin-protein ligase makorin-2	MKRN2_DANRE	Danio rerio	46	5.43	6.71	0	0	0	5.51	6.21	5.6	0	0	0	1.24	1.48	0	0	0.69	0.05	0	0	F
pds5b	PDS5 cohesin-associated factor B	A0A0R4IP12_DANRE	Danio rerio	160	5.03	5.79	0	0	0	0	5.7	4.53	0	0	0	0.18	0.14	0	0	0.14	0.12	0	0	F
si:ch211-189e2.3	Si:ch211-189e2.3	X1WC78_DANRE	Danio rerio	203	4.85	6.11	0	0	0	5.03	6.35	4.52	4.7	0	0	0.31	0.37	0	0	0.39	0.51	0	0	F
usp7	Ubiquitin-specific peptidase 7 (herpes virus-associated)	F1QUS9_DANRE	Danio rerio	129	4.98	5.75	0	0	0	5.37	5.88	5	0	0	0	0.16	0.13	0	0	0.25	0.12	0	0	F
nr6a1a	Nuclear receptor subfamily 6 group A member 1-A (Fragment)	A0A0R4ILU7_DANRE	Danio rerio	50	5.88	6.47	5.49	0	0	5.49	6.52	5.49	0	0	0	0.95	0.38	0	0	0.99	0.68	0	0	F
ncor1	Nuclear receptor corepressor 1	A3QK40_DANRE	Danio rerio	265	5.36	5.7	0	0	0	4.6	5.74	4.42	0	0	0	0.19	0.04	0	0	0.14	0.14	0	0	F
eed	Polycomb protein eed	EED_DANRE	Danio rerio	51	5.55	6.06	0	0	0	0	5.74	5.7	0	0	0	0.39	0.18	0	0	0.53	0.41	0	0	F
topbp1	DNA topoisomerase II-binding protein 1	A0A2R8RVN3_DANRE	Danio rerio	168	5.02	6.17	0	0	0	4.78	5.7	5.49	0	0	0	0.37	0.41	0	0	0.37	0.2	0	0	F
iws1	Uncharacterized protein	F1QJ31_DANRE	Danio rerio	87	5.56	6.45	0	0	0	5.26	5.83	5.44	0	0	0	0.76	0.69	0	0	0.38	0.11	0	0	F
polr1a	DNA-directed RNA polymerase subunit	A0A0R4I9V4_DANRE	Danio rerio	191	5.15	5.64	0	0	0	0	5.48	5.3	0	0	0	0.15	0.06	0	0	0.23	0.14	0	0	F
arhgap35a	Rho GTPase-activating protein 35a	E7F8G5_DANRE	Danio rerio	174	4.7	5.65	0	4.35	0	4.8	5.39	4.9	4.93	0	0	0.12	0.11	0.07	0.04	0.16	0.07	0	0	F
atf7ip	Activating transcription factor 7-interacting protein 1	A0A0R4IKD6_DANRE	Danio rerio	85	5.53	5.94	0	0	0	4.96	6.03	5.24	0	0	0	0.32	0.1	0	0	0.38	0.13	0	0	F
urb2	URB2 ribosome biogenesis homolog	B0V0U5_DANRE	Danio rerio	169	5	5.88	0	0	0	0	5.66	5.13	0	0	0	0.21	0.19	0	0	0.21	0.01	0	0	F
prpf4ba	Pre-mRNA-processing factor 4Ba	B0V1K6_DANRE	Danio rerio	114	5.08	5.35	0	0	0	0	5.66	4.65	0	0	0	0.09	0.01	0	0	0.14	0.09	0	0	F
sbno1	Strawberry notch homolog 1 (Drosophila)	A0A0G2L9F7_DANRE	Danio rerio	153	5.14	6.19	0	0	0	5.01	6.04	5.47	0	0	0	0.4	0.42	0	0	0.48	0	0	0	F
riox1	Ribosomal oxygenase 1	F1QSS0_DANRE	Danio rerio	62	5.45	5.8	0	0	0	0	5.56	5.26	0	0	0	0.24	0.05	0	0	0.23	0.1	0	0	F
kif4	Kinesin family member 4	F1QBD7_DANRE	Danio rerio	141	4.8	5.91	4.22	0	0	0	5.75	4.97	0	0	0	0.15	0.18	0	0	0.2	0.07	0	0	F
ctps1a	CTP synthase	A3QJW5_DANRE	Danio rerio	67	5.02	5.9	0	0	0	5.27	5.43	5.26	5.39	0	0	0.22	0.2	0	0	0.38	0.3	0	0	F
ncaph2	Condensin-2 complex subunit H2	CNDH2_DANRE	Danio rerio	67	5.85	6.47	0	0	0	5.8	6.38	5.96	0	0	0	0.92	0.56	0	0	1.27	0.31	0	0	F
ints5	Integrator complex subunit 5	A0A0R4IY96_DANRE	Danio rerio	111	5.26	5.78	0	0	0	5.14	5.71	4.85	0	0	0	0.2	0.09	0	0	0.17	0.08	0	0	F
fxr1	Fragile X mental retardation, autosomal homolog 1 (Fragment)	F8W4G8_DANRE	Danio rerio	73	5.82	5.94	0	0	0	5.68	6.05	5.79	0	0	0	0.44	0.07	0	0	0.75	0.36	0	0	F
gatad2ab	GATA zinc finger domain-containing 2Ab	A0A2R8Q198_DANRE	Danio rerio	73	0	6.72	5.38	0	0	5.6	6.64	6.08	0	0	0	1.52	1.1	0	0	1.96	0.04	0	0	F
nipblb	Nipped-B-like protein B	NIPLB_DANRE	Danio rerio	327	0	6	4.54	0	0	0	5.9	5.46	0	0	0	0.27	0.24	0	0	0.41	0.09	0	0	F
gmps	Guanine monophosphate synthase	B8JLW8_DANRE	Danio rerio	77	0	5.47	4.94	0	0	5.27	5.44	5.33	0	0	0	0.2	0.1	0	0	0.24	0.16	0	0	F
gna13a	G-protein alpha 13a	Q5YKG3_DANRE	Danio rerio	44	0	5.93	5.42	0	0	5.45	6.43	5.67	0	0	0	0.59	0.31	0	0	0.98	0.29	0	0	F
